# Supplementary material for: N-(2-Chloro­phen­yl)-4-methyl­benzene­sulfonamide
Source: Acta Crystallogr Sect E Struct Rep Online. 2009 Dec 19;66(Pt 1):o188. doi: 10.1107/S1600536809053756 (PMC2980162; doi:10.1107/S1600536809053756)
Supplement: Supplementary file 2 [file e-66-0o188-Isup2.hkl]

# 
# h,k,l, Fc-squared, Fo-squared, sigma(Fo-squared) and status flag 
# 
data_I
_shelx_title ' S30 P21/N' 
_shelx_refln_list_code          4 
_shelx_F_calc_maximum      159.66 
_exptl_crystal_F_000       584.00 
_reflns_d_resolution_high  0.8344 
 
loop_ 
 _symmetry_equiv_pos_as_xyz 
 'x, y, z' 
 '-x+1/2, y+1/2, -z+1/2' 
 '-x, -y, -z' 
 'x-1/2, -y-1/2, z-1/2' 
 
_cell_length_a     8.6610 
_cell_length_b     9.9490 
_cell_length_c    15.5090 
_cell_angle_alpha  90.000 
_cell_angle_beta   99.384 
_cell_angle_gamma  90.000 
 
_shelx_F_squared_multiplier     1.000 
 
loop_ 
 _refln_index_h 
 _refln_index_k 
 _refln_index_l 
 _refln_F_squared_calc 
 _refln_F_squared_meas 
 _refln_F_squared_sigma 
 _refln_observed_status 
   2   0   0     1086.92      938.28     13.67 o 
   4   0   0      687.73      593.12     15.79 o 
   6   0   0       94.75       88.96      5.71 o 
   8   0   0     1593.77     1497.86     38.71 o 
  10   0   0      212.01      220.10      7.00 o 
   1   1   0      185.97      163.71      3.41 o 
   2   1   0     1842.95     1587.60     59.81 o 
   3   1   0       85.50       80.98      3.38 o 
   4   1   0      231.91      221.82      6.66 o 
   5   1   0      208.43      180.85      5.95 o 
   6   1   0      527.13      498.94     15.12 o 
   7   1   0        2.27        4.42      3.49 o 
   8   1   0        1.89       -5.58      7.33 o 
   9   1   0        5.11        3.14      7.79 o 
  10   1   0        2.24        1.51      4.42 o 
   0   2   0      280.71      279.67      7.89 o 
   1   2   0     1787.73     1935.22     33.72 o 
   2   2   0      689.84      651.05     10.02 o 
   3   2   0     3787.51     3667.61     37.65 o 
   4   2   0       65.88       57.28      3.84 o 
   5   2   0       63.94       76.47      4.54 o 
   6   2   0       59.39       59.59      5.24 o 
   7   2   0       21.08       26.05      4.54 o 
   8   2   0        6.22        5.47      8.26 o 
   9   2   0        8.90        2.21      6.74 o 
  10   2   0        2.66        4.07      2.67 o 
   1   3   0      443.74      451.17      8.28 o 
   2   3   0     1966.14     1952.91     50.42 o 
   3   3   0     3323.14     3311.23     38.40 o 
   4   3   0      847.46      820.32     21.00 o 
   5   3   0     1950.68     1845.14     35.68 o 
   6   3   0      111.57      115.18      6.41 o 
   7   3   0       83.52       82.77      6.40 o 
   8   3   0        2.35       -7.09      7.09 o 
   9   3   0       16.42       21.40      4.19 o 
   0   4   0      695.76      592.23     15.47 o 
   1   4   0      184.86      184.84      8.35 o 
   2   4   0      449.49      438.99      8.67 o 
   3   4   0       51.65       51.79      3.72 o 
   4   4   0        1.64       -6.40      6.98 o 
   5   4   0       22.66       26.17      4.30 o 
   6   4   0       10.61        6.86      7.68 o 
   7   4   0       13.85        4.65      8.37 o 
   8   4   0      297.30      305.90      9.34 o 
   9   4   0       11.06       12.79      3.02 o 
   1   5   0      128.15      129.88      3.58 o 
   2   5   0        2.33       14.55      3.95 o 
   3   5   0      205.79      218.51      6.88 o 
   4   5   0        9.30       15.70      3.37 o 
   5   5   0      138.65      138.41      6.52 o 
   6   5   0       24.94       22.57      4.54 o 
   7   5   0       16.95       18.03      4.54 o 
   8   5   0        4.72        7.67      3.84 o 
   9   5   0        1.74        6.51      2.56 o 
   0   6   0      746.78      791.72     22.83 o 
   1   6   0      544.59      586.47     12.32 o 
   2   6   0      154.35      157.20      4.44 o 
   3   6   0      371.03      408.86     12.04 o 
   4   6   0      878.90      867.11     24.13 o 
   5   6   0      117.55      113.55      7.22 o 
   6   6   0      220.97      220.53      8.28 o 
   7   6   0      119.83      104.71      5.94 o 
   8   6   0      168.97      172.54      6.41 o 
   1   7   0      158.60      162.55      5.27 o 
   2   7   0       84.40       84.59      8.27 o 
   3   7   0      241.73      249.21      9.22 o 
   4   7   0       50.38       57.95      5.35 o 
   5   7   0      316.88      286.80      9.46 o 
   6   7   0       28.52       35.83      5.23 o 
   7   7   0        6.97        9.42      3.60 o 
   8   7   0        0.14        2.91      2.91 o 
   0   8   0      105.77      102.71      7.22 o 
   1   8   0        4.12        7.49      4.79 o 
   2   8   0        0.24        0.87      7.20 o 
   3   8   0      168.94      157.57      8.39 o 
   4   8   0      167.64      170.15      8.27 o 
   5   8   0        2.13       -5.35      8.02 o 
   6   8   0        1.02        2.21      7.44 o 
   7   8   0       24.97       24.54      3.96 o 
   1   9   0      549.59      523.94     40.35 o 
   2   9   0      144.84      150.88      5.94 o 
   3   9   0       37.68       33.50      5.47 o 
   4   9   0       11.74       13.37      4.19 o 
   5   9   0       30.53       37.81      5.23 o 
   6   9   0       57.09       61.57      4.42 o 
   0  10   0       41.63       44.56      6.52 o 
   1  10   0      175.33      154.81      8.22 o 
   2  10   0        3.03        4.48      5.47 o 
   3  10   0       29.86       28.62      5.23 o 
   4  10   0       52.97       41.43      4.54 o 
   5  10   0        5.64        9.30      3.60 o 
   1  11   0        2.71        9.55      6.86 o 
   2  11   0        0.16       -0.16      4.85 o 
   3  11   0        5.99        6.16      3.14 o 
  -9   0   1        3.41        3.14      3.95 o 
  -7   0   1     1408.23     1358.61     35.79 o 
  -5   0   1     1286.37     1068.20     24.23 o 
  -3   0   1     1182.86     1028.63     17.38 o 
  -1   0   1        5.96        7.21      1.07 o 
   1   0   1     8845.47     8302.86    261.40 o 
   3   0   1      136.82      100.10      3.62 o 
   5   0   1       25.26       38.50      3.26 o 
   7   0   1      218.51      199.90      7.93 o 
   9   0   1       36.35       35.95      4.54 o 
 -10   1   1       40.98       35.84      3.61 o 
  -9   1   1       13.27       20.47      3.95 o 
  -8   1   1       97.73       94.31      6.52 o 
  -7   1   1       88.53       81.03      6.05 o 
  -6   1   1       60.07       64.01      4.19 o 
  -5   1   1        3.68        3.72      2.67 o 
  -4   1   1      878.66      841.18     19.05 o 
  -3   1   1     1348.65     1259.08     19.59 o 
  -2   1   1    12284.99    12248.84    136.21 o 
  -1   1   1     3675.22     3897.11    155.99 o 
   0   1   1     2858.98     3086.19     33.18 o 
   1   1   1      820.81      829.72      9.98 o 
   2   1   1      437.71      382.22      9.08 o 
   3   1   1     3527.75     3207.20     33.45 o 
   4   1   1      422.98      403.11     12.07 o 
   5   1   1        1.12        2.79      4.53 o 
   6   1   1      114.83       91.31      5.94 o 
   7   1   1        0.07        0.00      3.60 o 
   8   1   1      584.04      607.41     17.58 o 
   9   1   1       72.20       78.45      6.05 o 
  10   1   1       20.64       21.75      3.14 o 
 -10   2   1       20.51       22.45      2.91 o 
  -9   2   1        7.17        1.51      7.56 o 
  -8   2   1       43.33       39.32      4.54 o 
  -7   2   1        1.72        2.67      7.91 o 
  -6   2   1        2.72        5.81      6.51 o 
  -5   2   1      300.94      270.49      7.95 o 
  -4   2   1     1335.97     1278.47     24.43 o 
  -3   2   1      431.96      369.19      9.86 o 
  -2   2   1      459.75      408.56     10.37 o 
  -1   2   1     3921.68     4178.15     60.88 o 
   0   2   1     7845.69     7618.43     32.34 o 
   1   2   1     1302.80     1363.50     19.34 o 
   2   2   1       26.37       24.03      1.89 o 
   3   2   1       24.63        3.96      5.24 o 
   4   2   1     3442.17     3378.46     41.83 o 
   5   2   1       90.76       79.88      4.77 o 
   6   2   1       80.22       73.69      4.66 o 
   7   2   1       36.72       42.69      4.54 o 
   8   2   1      178.33      193.37      8.16 o 
   9   2   1       15.60       15.12      3.61 o 
  -9   3   1       38.60       44.44      4.19 o 
  -8   3   1       80.07       85.21      6.29 o 
  -7   3   1      131.28      126.04      7.22 o 
  -6   3   1      113.70      102.72      5.47 o 
  -5   3   1       16.10       10.00      3.72 o 
  -4   3   1      653.87      642.82     18.70 o 
  -3   3   1     3568.67     3783.07     40.70 o 
  -2   3   1     3143.14     3202.91     23.55 o 
  -1   3   1      893.58     1001.26     18.94 o 
   0   3   1     3707.20     3629.80    110.43 o 
   1   3   1      326.35      308.14      8.33 o 
   2   3   1      146.12      173.75      3.84 o 
   3   3   1       40.10       35.84      3.14 o 
   4   3   1        3.50        4.07      6.05 o 
   5   3   1      461.46      488.04     14.40 o 
   6   3   1      261.63      234.69      8.17 o 
   7   3   1        7.08        0.00      4.65 o 
   8   3   1       93.86       97.68      6.17 o 
   9   3   1        8.22        9.30      3.95 o 
  -9   4   1        7.18        6.86      3.14 o 
  -8   4   1        5.21        6.86      3.37 o 
  -7   4   1       34.14       28.62      4.65 o 
  -6   4   1        6.15       -1.63      7.56 o 
  -5   4   1      180.84      148.65      6.30 o 
  -4   4   1       41.46       36.19      3.96 o 
  -3   4   1     1334.44     1311.70     25.71 o 
  -2   4   1      590.26      623.65     11.56 o 
  -1   4   1      166.56      192.57      4.00 o 
   0   4   1     1249.64     1287.38     32.75 o 
   1   4   1       10.38        8.99      2.12 o 
   2   4   1      156.75      183.31      4.04 o 
   3   4   1     1078.90     1015.25     23.81 o 
   4   4   1      157.21      131.95      5.48 o 
   5   4   1      520.63      494.17     14.18 o 
   6   4   1      132.21      124.76      6.99 o 
   7   4   1       34.01       40.13      4.65 o 
   8   4   1       15.23       14.07      4.19 o 
   9   4   1        0.03       -5.23      5.23 o 
  -9   5   1        2.95        3.72      3.14 o 
  -8   5   1        1.91        2.33      6.98 o 
  -7   5   1      238.60      241.47      9.10 o 
  -6   5   1      354.73      390.82     11.80 o 
  -5   5   1      659.80      618.25     18.31 o 
  -4   5   1      322.00      343.39     10.05 o 
  -3   5   1       44.93       34.21      3.96 o 
  -2   5   1      769.31      888.46     20.92 o 
  -1   5   1      463.20      618.06     12.56 o 
   0   5   1      279.84      313.07     13.73 o 
   1   5   1     1538.96     1677.16     22.89 o 
   2   5   1      233.12      251.64      6.95 o 
   3   5   1      861.44      880.04     24.52 o 
   4   5   1       50.05       52.60      5.00 o 
   5   5   1       10.08        7.44      4.19 o 
   6   5   1       96.07       93.03      6.40 o 
   7   5   1       22.06       27.91      4.54 o 
   8   5   1        0.30        0.00      5.93 o 
   9   5   1       51.71       50.98      3.72 o 
  -8   6   1       17.25       17.10      3.95 o 
  -7   6   1      120.38      122.29      6.87 o 
  -6   6   1        3.43        4.65      3.72 o 
  -5   6   1      511.66      492.01     14.05 o 
  -4   6   1      298.87      276.16      8.64 o 
  -3   6   1      326.80      341.06     10.28 o 
  -2   6   1      319.10      357.82      7.84 o 
  -1   6   1      125.50      145.60      4.20 o 
   0   6   1      448.04      517.86     10.68 o 
   1   6   1       28.98       22.37      3.04 o 
   2   6   1      129.33      133.49      4.16 o 
   3   6   1     1746.76     1792.57     38.16 o 
   4   6   1       10.08       -1.63      8.26 o 
   5   6   1      213.62      205.83      8.16 o 
   6   6   1      182.89      188.95      8.28 o 
   7   6   1        5.95       -1.63      9.07 o 
   8   6   1        2.18        0.58      6.16 o 
  -8   7   1       72.74       73.93      4.54 o 
  -7   7   1       15.41       19.19      4.42 o 
  -6   7   1       15.55       16.05      4.42 o 
  -5   7   1      132.55      135.47      7.34 o 
  -4   7   1      400.04      407.67     12.39 o 
  -3   7   1      217.20      215.65      8.05 o 
  -2   7   1      444.19      484.90     23.05 o 
  -1   7   1      327.38      342.20      6.98 o 
   0   7   1      607.72      615.47     45.46 o 
   1   7   1       39.62       43.93      3.74 o 
   2   7   1      416.36      392.14      8.27 o 
   3   7   1        4.90        4.30      5.12 o 
   4   7   1       84.89       84.86      6.40 o 
   5   7   1      100.94      108.17      6.64 o 
   6   7   1       77.17       69.84      6.05 o 
   7   7   1      225.35      233.80      8.52 o 
   8   7   1       87.91       98.18      4.66 o 
  -7   8   1       31.75       27.46      3.96 o 
  -6   8   1        0.54       -6.98      6.98 o 
  -5   8   1      161.37      160.70      7.92 o 
  -4   8   1      106.31      115.98      6.40 o 
  -3   8   1       35.27       41.65      5.35 o 
  -2   8   1      656.12      693.13     14.80 o 
  -1   8   1      143.42      155.24      6.87 o 
   0   8   1      133.64      146.14     15.09 o 
   1   8   1      363.53      387.81     16.94 o 
   2   8   1      323.37      343.78      7.84 o 
   3   8   1       11.02        7.44      4.65 o 
   4   8   1      124.18      123.23      7.57 o 
   5   8   1        3.61        7.91      4.42 o 
   6   8   1      174.72      176.72      7.34 o 
   7   8   1       41.32       46.31      3.72 o 
  -6   9   1      161.88      164.73      6.41 o 
  -5   9   1        2.19        4.42      6.63 o 
  -4   9   1       83.76       88.24      5.94 o 
  -3   9   1      129.58      138.96      6.99 o 
  -2   9   1        4.27        0.84      6.19 o 
  -1   9   1        7.91       -4.66      8.36 o 
   0   9   1       59.95       68.55      4.94 o 
   1   9   1       55.16       62.33      7.56 o 
   2   9   1      121.52      121.90      7.05 o 
   3   9   1       16.84        4.54     10.00 o 
   4   9   1      183.05      176.84      7.69 o 
   5   9   1       33.35       32.34      5.00 o 
   6   9   1        1.84        5.93      3.26 o 
  -5  10   1       15.38       15.35      3.72 o 
  -4  10   1       14.68       14.54      3.95 o 
  -3  10   1       60.82       61.45      5.94 o 
  -2  10   1      103.74      104.00      4.69 o 
  -1  10   1        7.90        2.26      6.77 o 
   0  10   1       59.05       58.65      9.66 o 
   1  10   1        4.00        1.09      4.94 o 
   2  10   1       57.22       52.83      4.15 o 
   3  10   1       54.02       54.34      6.05 o 
   4  10   1       14.09       18.26      4.54 o 
   5  10   1       33.16       38.39      3.96 o 
  -3  11   1       37.93       30.83      4.07 o 
  -2  11   1       20.70       23.04      5.12 o 
  -1  11   1       59.22       53.82      6.98 o 
   0  11   1       18.54        7.81      6.46 o 
   1  11   1        0.59        3.25      4.59 o 
   2  11   1        1.43        2.67      4.63 o 
   3  11   1       47.65       40.03      4.07 o 
 -10   0   2       67.91       76.95      4.89 o 
  -8   0   2       77.01       70.19      5.59 o 
  -6   0   2       20.05       18.38      3.37 o 
  -4   0   2      613.91      610.20     16.13 o 
  -2   0   2     1247.63     1173.04     15.54 o 
   0   0   2     4248.45     4278.77     44.32 o 
   2   0   2     1456.13     1475.81     19.19 o 
   4   0   2     3203.42     3035.88     38.77 o 
   6   0   2      128.47      129.89      6.76 o 
   8   0   2       42.50       52.35      4.54 o 
  10   0   2       51.89       48.88      3.84 o 
 -10   1   2       35.16       36.07      3.72 o 
  -9   1   2        2.71        6.40      3.95 o 
  -8   1   2       23.41       19.31      4.65 o 
  -7   1   2      358.05      350.08     10.17 o 
  -6   1   2       22.73        4.89      7.56 o 
  -5   1   2      565.81      493.32     15.02 o 
  -4   1   2     1127.99     1088.02     21.39 o 
  -3   1   2      578.99      503.59     12.62 o 
  -2   1   2    20084.08    19368.74    246.81 o 
  -1   1   2     2000.40     1985.51     45.35 o 
   0   1   2     4443.88     4526.54     59.47 o 
   1   1   2     7774.83     8028.01    340.01 o 
   2   1   2        0.43       -3.55      3.55 o 
   3   1   2      561.11      495.72     13.78 o 
   4   1   2      333.48      317.05     10.30 o 
   5   1   2       35.99       44.56      4.19 o 
   6   1   2      515.53      497.01     14.52 o 
   7   1   2      297.32      301.21      9.11 o 
   8   1   2      227.25      212.63      8.28 o 
   9   1   2        4.42       -2.21      6.51 o 
 -10   2   2        4.56        7.91      2.44 o 
  -9   2   2      132.12      144.22      6.87 o 
  -8   2   2       64.31       56.56      5.47 o 
  -7   2   2     1784.08     1649.74     39.06 o 
  -6   2   2      470.80      421.58     12.41 o 
  -5   2   2        3.79        7.91      2.79 o 
  -4   2   2       42.61       49.46      3.37 o 
  -3   2   2       32.16       27.23      2.79 o 
  -2   2   2     2896.60     2984.48     37.82 o 
  -1   2   2      164.50      125.98      3.45 o 
   0   2   2      552.14      629.29     14.41 o 
   1   2   2    25492.09    26481.08    431.11 o 
   2   2   2      244.71      213.56      4.62 o 
   3   2   2     1037.24      941.89     19.60 o 
   4   2   2        7.07        8.61      2.91 o 
   5   2   2      306.87      282.26      7.59 o 
   6   2   2       16.77       15.82      3.95 o 
   7   2   2        9.99       15.58      4.54 o 
   8   2   2        0.07       -8.02      8.02 o 
   9   2   2      237.86      244.59      8.29 o 
 -10   3   2        0.01        2.21      2.67 o 
  -9   3   2        0.00       -6.40      7.09 o 
  -8   3   2       49.10       42.93      4.42 o 
  -7   3   2        5.06        2.67      8.95 o 
  -6   3   2       41.06       41.77      4.65 o 
  -5   3   2      213.92      209.64      6.88 o 
  -4   3   2       80.28       83.02      4.31 o 
  -3   3   2     1226.12     1383.56     23.94 o 
  -2   3   2      924.64     1071.74     16.57 o 
  -1   3   2       32.64       28.21      2.00 o 
   0   3   2     1446.98     1558.32     34.13 o 
   1   3   2       82.47       84.46      3.90 o 
   2   3   2      378.14      396.93      7.83 o 
   3   3   2       41.43       57.25      3.84 o 
   4   3   2       19.95       23.73      3.26 o 
   5   3   2      268.68      260.46      7.59 o 
   6   3   2      121.95      124.86      6.76 o 
   7   3   2        1.35        4.65      7.44 o 
   8   3   2       23.18       16.40      4.30 o 
   9   3   2        0.60       -5.58      5.58 o 
  -9   4   2        0.23       -5.70      6.40 o 
  -8   4   2       38.26       47.82      4.30 o 
  -7   4   2      167.83      155.00      7.34 o 
  -6   4   2      202.61      194.26      8.40 o 
  -5   4   2      731.16      794.73     21.98 o 
  -4   4   2      534.60      495.97     16.07 o 
  -3   4   2     1171.53     1193.98     24.21 o 
  -2   4   2     2209.70     2510.08     31.05 o 
  -1   4   2      204.25      195.78      9.58 o 
   0   4   2      398.93      456.94      9.91 o 
   1   4   2      690.76      693.17     12.30 o 
   2   4   2      111.60      150.20      5.71 o 
   3   4   2     1005.32     1107.68     25.08 o 
   4   4   2     1023.12      993.40     26.58 o 
   5   4   2      670.90      690.29     20.66 o 
   6   4   2        5.09        7.09      3.49 o 
   7   4   2       78.30       81.83      5.59 o 
   8   4   2       50.77       54.69      5.59 o 
   9   4   2       36.67       34.67      3.84 o 
  -9   5   2        9.65        9.19      3.26 o 
  -8   5   2        6.01        3.14      6.98 o 
  -7   5   2       42.36       39.56      5.47 o 
  -6   5   2      296.71      298.17      9.92 o 
  -5   5   2       71.67       69.60      5.47 o 
  -4   5   2     1124.91     1133.12     28.61 o 
  -3   5   2        1.75        5.58      3.37 o 
  -2   5   2      657.05      701.97     32.57 o 
  -1   5   2        2.19        8.38      6.40 o 
   0   5   2      576.08      688.05     13.57 o 
   1   5   2        3.15        4.96      3.12 o 
   2   5   2      168.85      189.33      4.44 o 
   3   5   2       55.90       56.44      5.12 o 
   4   5   2     1255.28     1218.85     31.61 o 
   5   5   2       44.98       52.24      5.00 o 
   6   5   2      943.40      882.55     26.38 o 
   7   5   2       12.13       12.44      4.42 o 
   8   5   2        5.91       -5.70      7.79 o 
   9   5   2        1.24       -5.23      5.23 o 
  -8   6   2        7.22        4.65      6.05 o 
  -7   6   2       44.65       47.59      5.24 o 
  -6   6   2       24.56       22.22      4.65 o 
  -5   6   2       16.37       13.84      4.30 o 
  -4   6   2      284.65      291.05      9.46 o 
  -3   6   2      277.02      291.19      8.17 o 
  -2   6   2      109.99      128.03      4.16 o 
  -1   6   2        0.51       -3.94      6.45 o 
   0   6   2        2.29        7.45      3.32 o 
   1   6   2      100.96       91.80      4.12 o 
   2   6   2       79.01       95.51      3.96 o 
   3   6   2      112.60      107.97      6.99 o 
   4   6   2       62.67       55.05      5.94 o 
   5   6   2        7.94       10.93      4.54 o 
   6   6   2      110.58      112.14      6.52 o 
   7   6   2        0.04       -3.26      5.58 o 
   8   6   2        2.59        1.16      5.81 o 
  -8   7   2       53.39       63.08      4.19 o 
  -7   7   2       30.11       30.01      4.54 o 
  -6   7   2       76.40       89.04      6.29 o 
  -5   7   2      183.76      193.96      8.28 o 
  -4   7   2      191.34      204.83      7.93 o 
  -3   7   2       40.31       41.07      5.58 o 
  -2   7   2      135.89      149.61      6.99 o 
  -1   7   2       57.86       58.02      4.02 o 
   0   7   2      254.22      261.81      6.31 o 
   1   7   2      218.85      245.53      8.11 o 
   2   7   2      578.70      598.58     12.13 o 
   3   7   2      593.35      641.13     20.98 o 
   4   7   2       29.85       19.43      5.58 o 
   5   7   2        7.51        6.51      4.65 o 
   6   7   2      125.85      133.49      6.87 o 
   7   7   2       56.85       53.65      4.66 o 
   8   7   2       50.65       37.36      3.38 o 
  -7   8   2       95.57       94.45      5.24 o 
  -6   8   2      249.55      263.84      9.34 o 
  -5   8   2        5.04        4.42      8.72 o 
  -4   8   2       32.77       31.99      5.47 o 
  -3   8   2      185.32      173.92      8.04 o 
  -2   8   2       55.04       47.67     12.04 o 
  -1   8   2      198.61      200.46      6.12 o 
   0   8   2      327.76      326.76      7.31 o 
   1   8   2      419.18      460.40      9.86 o 
   2   8   2      938.02      957.01     41.27 o 
   3   8   2        7.85        7.79      9.77 o 
   4   8   2      124.53      122.18      7.45 o 
   5   8   2       60.37       65.40      6.05 o 
   6   8   2       21.33       21.87      4.19 o 
   7   8   2      187.04      201.34      6.53 o 
  -6   9   2        1.91       -6.51      6.51 o 
  -5   9   2       13.82        2.21      4.42 o 
  -4   9   2       65.60       58.77      5.94 o 
  -3   9   2        0.10        4.42      4.42 o 
  -2   9   2      122.74      132.21      5.55 o 
  -1   9   2        1.27       -2.41      7.55 o 
   0   9   2      207.67      203.20      6.51 o 
   1   9   2      246.67      232.24      7.93 o 
   2   9   2       19.08       24.82      5.82 o 
   3   9   2       13.91        7.56      5.58 o 
   4   9   2       54.62       61.91      5.82 o 
   5   9   2        2.67       -2.79      6.98 o 
   6   9   2       40.42       35.37      4.07 o 
  -5  10   2       24.12       25.94      3.72 o 
  -4  10   2        3.71       -7.91      7.91 o 
  -3  10   2      191.17      188.77      7.58 o 
  -2  10   2        4.08        6.67      4.48 o 
  -1  10   2       21.86        8.30      4.82 o 
   0  10   2        2.55       -6.92      6.92 o 
   1  10   2        7.16       10.70     17.56 o 
   2  10   2       10.41        2.11      4.40 o 
   3  10   2       29.51       33.39      5.35 o 
   4  10   2        0.68       -3.72      6.86 o 
   5  10   2      195.85      188.10      6.07 o 
  -3  11   2        4.86        7.33      3.60 o 
  -2  11   2       22.93       21.39      3.04 o 
  -1  11   2      123.99      107.31      8.15 o 
   0  11   2       77.97       74.17      7.97 o 
   1  11   2        4.54       -2.20      5.87 o 
   2  11   2       33.08       30.41      3.00 o 
   3  11   2       12.85        3.02      7.44 o 
  -9   0   3       13.49       15.24      4.07 o 
  -7   0   3       53.30       46.89      5.00 o 
  -5   0   3      626.88      531.30     15.39 o 
  -3   0   3     7239.50     6869.18     51.97 o 
  -1   0   3      183.09      184.62      3.75 o 
   1   0   3      149.18      133.99      5.32 o 
   3   0   3     1327.53     1331.16     22.84 o 
   5   0   3      163.63      172.65      6.18 o 
   7   0   3      142.46      146.79      7.34 o 
   9   0   3        0.31        4.77      6.86 o 
 -10   1   3       29.95       29.67      3.72 o 
  -9   1   3      324.40      319.24      9.58 o 
  -8   1   3      138.06      120.57      7.34 o 
  -7   1   3      842.56      757.72     23.05 o 
  -6   1   3       88.54       88.84      4.89 o 
  -5   1   3        1.46       10.23      2.67 o 
  -4   1   3      923.95      878.21     19.64 o 
  -3   1   3      935.36      877.81     16.76 o 
  -2   1   3     7056.13     7075.74    328.74 o 
  -1   1   3    11346.57    11565.24    226.83 o 
   0   1   3     6169.40     6100.18     29.81 o 
   1   1   3     9768.87     9588.97    175.46 o 
   2   1   3     4295.26     4021.35    187.27 o 
   3   1   3      253.96      306.39      9.24 o 
   4   1   3     1115.32      965.71     22.64 o 
   5   1   3       55.45       49.93      4.42 o 
   6   1   3       11.91       11.98      3.14 o 
   7   1   3       69.87       58.89      5.47 o 
   8   1   3       14.03        3.61      8.96 o 
   9   1   3      475.84      452.76     13.59 o 
 -10   2   3       34.16       28.27      3.49 o 
  -9   2   3        6.89        6.16      3.84 o 
  -8   2   3        2.93        1.86      3.60 o 
  -7   2   3        3.20        0.00      7.79 o 
  -6   2   3      299.70      287.64      9.58 o 
  -5   2   3       18.01       27.80      3.37 o 
  -4   2   3     2748.93     2375.97     34.05 o 
  -3   2   3     1042.78     1101.83     19.86 o 
  -2   2   3      289.26      248.12      5.27 o 
  -1   2   3      250.20      281.78      5.51 o 
   0   2   3     1608.47     1754.28     23.02 o 
   1   2   3     5387.94     5403.39    161.56 o 
   2   2   3        0.31       -2.79      2.98 o 
   3   2   3      290.05      332.24      9.82 o 
   4   2   3     2268.70     2160.00     35.00 o 
   5   2   3        0.82        3.37      5.35 o 
   6   2   3      270.47      268.92      9.10 o 
   7   2   3        2.71       -0.93      8.37 o 
   8   2   3        2.01        6.16      6.98 o 
   9   2   3       38.66       33.86      4.42 o 
 -10   3   3       27.31       31.29      3.14 o 
  -9   3   3       33.48       39.67      4.30 o 
  -8   3   3       22.49       14.19      4.42 o 
  -7   3   3      206.07      180.50      8.05 o 
  -6   3   3      350.92      326.14      9.47 o 
  -5   3   3      107.14       92.94      5.01 o 
  -4   3   3      175.57      175.18      5.83 o 
  -3   3   3     1703.49     1872.82     28.47 o 
  -2   3   3       60.51       54.91      2.34 o 
  -1   3   3       57.55       42.80      2.22 o 
   0   3   3     1168.81     1353.81     14.85 o 
   1   3   3     8939.35     9774.14    123.17 o 
   2   3   3     2787.33     2815.02    106.89 o 
   3   3   3        0.15       -3.26      6.05 o 
   4   3   3      673.94      609.90     17.04 o 
   5   3   3       26.66       26.75      3.61 o 
   6   3   3       13.58       13.84      3.49 o 
   7   3   3       62.99       70.87      5.59 o 
   8   3   3        0.57        2.56      6.63 o 
   9   3   3       10.33        9.30      3.49 o 
  -9   4   3       38.03       34.32      4.54 o 
  -8   4   3       32.55       49.09      5.12 o 
  -7   4   3      136.81      116.61      7.22 o 
  -6   4   3      404.26      382.94     11.81 o 
  -5   4   3       49.10       62.72      4.89 o 
  -4   4   3     1788.87     1733.52     32.64 o 
  -3   4   3       26.99       23.62      2.79 o 
  -2   4   3     1273.83     1396.52     48.18 o 
  -1   4   3      668.16      747.96     17.15 o 
   0   4   3       65.50       73.23      4.66 o 
   1   4   3      241.74      262.42      7.01 o 
   2   4   3      396.89      435.88     10.37 o 
   3   4   3      132.48      129.00      5.59 o 
   4   4   3      467.78      470.29     13.82 o 
   5   4   3      360.96      384.98     12.15 o 
   6   4   3      322.93      319.53     10.04 o 
   7   4   3       49.71       49.68      5.47 o 
   8   4   3        6.11        3.02      6.86 o 
   9   4   3       31.00       35.13      3.49 o 
  -9   5   3      105.40      100.99      5.47 o 
  -8   5   3        4.85       -3.14      6.98 o 
  -7   5   3      138.71      143.52      7.46 o 
  -6   5   3      203.81      203.23      8.05 o 
  -5   5   3      218.59      213.56      8.05 o 
  -4   5   3        1.24        1.98      3.37 o 
  -3   5   3        0.58        2.33      6.28 o 
  -2   5   3     1951.17     2169.23     42.80 o 
  -1   5   3      766.35      808.65     14.86 o 
   0   5   3     2527.35     2833.64     61.56 o 
   1   5   3     2874.38     3103.47     79.02 o 
   2   5   3      278.08      311.11      6.32 o 
   3   5   3      552.49      532.72     15.60 o 
   4   5   3      461.32      467.26     14.28 o 
   5   5   3       82.10       97.67      6.17 o 
   6   5   3       46.61       54.22      5.58 o 
   7   5   3      129.19      124.99      6.99 o 
   8   5   3       45.63       46.08      4.65 o 
  -8   6   3       13.79       15.35      3.37 o 
  -7   6   3       14.50       14.77      4.30 o 
  -6   6   3      118.04      132.53      7.34 o 
  -5   6   3       59.03       62.72      5.35 o 
  -4   6   3       57.58       49.11      4.65 o 
  -3   6   3      133.50      152.97      6.29 o 
  -2   6   3      156.67      176.09     11.31 o 
  -1   6   3        4.42       -1.61      5.38 o 
   0   6   3      201.01      217.70      5.11 o 
   1   6   3       72.51       71.28      6.23 o 
   2   6   3       31.23       38.52      3.72 o 
   3   6   3       34.21       33.62      4.77 o 
   4   6   3       32.74       32.11      5.35 o 
   5   6   3      316.95      327.32     10.28 o 
   6   6   3       57.69       77.85      5.47 o 
   7   6   3       50.49       59.81      5.47 o 
   8   6   3        7.45        0.58      5.35 o 
  -8   7   3        0.73        2.09      3.14 o 
  -7   7   3        6.15       -0.81      8.37 o 
  -6   7   3      124.48      123.81      6.17 o 
  -5   7   3      271.72      294.56      9.22 o 
  -4   7   3       77.34       79.38      6.05 o 
  -3   7   3      161.24      185.18      7.46 o 
  -2   7   3       60.27       60.46      3.87 o 
  -1   7   3       48.59       58.71      4.07 o 
   0   7   3        0.89       -6.29      6.29 o 
   1   7   3      125.93      126.84      5.08 o 
   2   7   3      333.25      354.86      9.75 o 
   3   7   3       18.99        0.00     10.12 o 
   4   7   3       88.79       93.25      6.75 o 
   5   7   3      252.50      256.92      9.33 o 
   6   7   3       63.29       72.16      5.82 o 
   7   7   3       32.58       47.58      4.42 o 
  -7   8   3       46.57       47.13      4.07 o 
  -6   8   3       51.84       60.51      5.35 o 
  -5   8   3       18.10       29.08      5.23 o 
  -4   8   3       55.26       56.90      6.28 o 
  -3   8   3       67.49       72.39      6.40 o 
  -2   8   3      139.27      164.84      5.77 o 
  -1   8   3       47.75       40.31      4.77 o 
   0   8   3      400.63      383.39      8.93 o 
   1   8   3      204.69      233.55     18.48 o 
   2   8   3      127.88      136.33      8.62 o 
   3   8   3      111.64      106.32      7.80 o 
   4   8   3      189.18      203.19      8.51 o 
   5   8   3       29.66       20.94      5.00 o 
   6   8   3       48.01       34.33      4.65 o 
   7   8   3       10.96       15.35      3.14 o 
  -6   9   3       20.18       15.24      3.49 o 
  -5   9   3       21.55       23.73      4.42 o 
  -4   9   3       37.63       34.09      5.00 o 
  -3   9   3       59.98       56.56      6.28 o 
  -2   9   3      137.90      131.63      8.10 o 
  -1   9   3       50.58       53.86      4.35 o 
   0   9   3        3.05        0.43      7.35 o 
   1   9   3       20.02       15.73      3.94 o 
   2   9   3       72.73       64.06      6.29 o 
   3   9   3       27.34       23.85      5.47 o 
   4   9   3        4.06       -4.88      8.14 o 
   5   9   3       26.27       22.57      4.65 o 
   6   9   3       72.44       63.22      4.19 o 
  -5  10   3       23.98       28.27      3.61 o 
  -4  10   3        3.62       -0.70      7.09 o 
  -3  10   3       40.06       32.93      5.24 o 
  -2  10   3       81.70       83.62      4.61 o 
  -1  10   3       32.52       45.18      5.82 o 
   0  10   3      135.71      124.01     11.36 o 
   1  10   3      111.86      102.59     13.45 o 
   2  10   3      172.36      154.26      5.62 o 
   3  10   3       13.56       11.75      4.42 o 
   4  10   3        1.17       -0.58      6.51 o 
  -3  11   3      124.23       98.11      5.24 o 
  -2  11   3        0.53       -1.37      4.75 o 
  -1  11   3        0.22        2.78      3.40 o 
   0  11   3        7.95        9.73      2.66 o 
   1  11   3       10.50       -3.23      5.88 o 
   2  11   3       10.76       12.39      6.98 o 
   3  11   3       23.97       27.92      3.84 o 
 -10   0   4        1.35        2.21      4.88 o 
  -8   0   4      111.65      110.51      6.29 o 
  -6   0   4     1225.50     1184.33     30.06 o 
  -4   0   4        4.51       -0.81      2.44 o 
  -2   0   4      331.05      277.55      7.63 o 
   0   0   4     2750.85     2439.36     46.33 o 
   2   0   4     4685.00     4391.42     41.21 o 
   4   0   4      352.60      332.09     10.06 o 
   6   0   4        5.42       -7.56      7.56 o 
   8   0   4      468.05      445.64     14.04 o 
 -10   1   4       52.03       58.54      4.31 o 
  -9   1   4       46.36       55.85      4.77 o 
  -8   1   4       91.03       91.27      6.29 o 
  -7   1   4      149.79      130.73      6.76 o 
  -6   1   4      519.90      447.67     13.59 o 
  -5   1   4       88.93       68.12      3.84 o 
  -4   1   4       31.23       38.39      3.26 o 
  -3   1   4      490.29      435.26     12.58 o 
  -2   1   4      687.91      681.15     13.62 o 
  -1   1   4     2059.67     1824.96     45.10 o 
   0   1   4     2297.92     2293.82     41.72 o 
   1   1   4     2189.60     2164.83     70.76 o 
   2   1   4     1162.66     1122.26     41.79 o 
   3   1   4       26.00       18.26      2.91 o 
   4   1   4       39.84       31.18      3.26 o 
   5   1   4      126.04      128.85      5.48 o 
   6   1   4        8.30        7.56      8.37 o 
   7   1   4        4.10        9.30      3.72 o 
   8   1   4        0.51       -1.74      6.86 o 
   9   1   4       48.11       47.83      5.00 o 
 -10   2   4        0.69        3.02      4.53 o 
  -9   2   4      144.18      152.29      6.99 o 
  -8   2   4       18.59       15.24      3.61 o 
  -7   2   4      271.41      257.46      8.75 o 
  -6   2   4      158.15      157.33      6.64 o 
  -5   2   4       41.39       33.98      3.49 o 
  -4   2   4     5161.98     5297.07     53.54 o 
  -3   2   4      282.51      281.28      8.42 o 
  -2   2   4       15.85       19.53      1.81 o 
  -1   2   4     3178.60     3235.84    100.13 o 
   0   2   4     2507.15     2585.71     24.99 o 
   1   2   4     2141.92     2217.25     88.29 o 
   2   2   4       26.22       17.25      3.96 o 
   3   2   4      443.97      523.10     14.19 o 
   4   2   4       28.39       26.99      3.49 o 
   5   2   4      235.10      222.63      7.12 o 
   6   2   4      139.11      143.64      6.87 o 
   7   2   4       84.52       88.70      6.52 o 
   8   2   4        0.25       -2.56      6.63 o 
   9   2   4       57.41       60.75      4.66 o 
 -10   3   4        0.03        0.93      4.88 o 
  -9   3   4      129.07      123.14      6.52 o 
  -8   3   4       27.82       26.29      4.42 o 
  -7   3   4       13.66       17.79      4.42 o 
  -6   3   4      102.58       95.25      6.29 o 
  -5   3   4      195.19      194.06      6.30 o 
  -4   3   4       68.65       75.78      4.07 o 
  -3   3   4     2140.04     2048.96     30.46 o 
  -2   3   4      162.09      186.27      3.90 o 
  -1   3   4     5003.72     5416.89     67.53 o 
   0   3   4       34.10       26.61      2.17 o 
   1   3   4     1098.69     1141.42     43.74 o 
   2   3   4     1165.58     1338.24     69.31 o 
   3   3   4      194.08      186.55      5.72 o 
   4   3   4      114.98      133.49      5.71 o 
   5   3   4      539.47      488.97     14.65 o 
   6   3   4       22.78       15.24      4.54 o 
   7   3   4      523.15      518.51     14.87 o 
   8   3   4      102.14      100.38      6.29 o 
   9   3   4      123.84      124.10      5.24 o 
  -9   4   4       40.86       44.79      4.54 o 
  -8   4   4       79.00       84.04      5.94 o 
  -7   4   4        1.91       -1.86      9.07 o 
  -6   4   4      558.19      557.73     17.81 o 
  -5   4   4      467.36      463.59     13.35 o 
  -4   4   4        0.18        5.23      5.81 o 
  -3   4   4       36.05       28.16      3.49 o 
  -2   4   4     2801.75     3171.91     27.95 o 
  -1   4   4      884.75     1008.91     15.09 o 
   0   4   4       52.86       63.40      2.78 o 
   1   4   4     1204.05     1386.72     36.20 o 
   2   4   4     1407.07     1336.98     88.62 o 
   3   4   4        1.50        0.00      6.16 o 
   4   4   4     1017.93     1038.14     29.15 o 
   5   4   4       63.80       60.75      5.12 o 
   6   4   4       11.36        7.44      4.65 o 
   7   4   4      188.46      183.96      8.16 o 
   8   4   4       42.63       48.05      4.30 o 
   9   4   4        4.95        3.95      4.42 o 
  -9   5   4        6.29        5.47      6.05 o 
  -8   5   4       13.82       -6.98      8.49 o 
  -7   5   4       19.06       25.01      4.42 o 
  -6   5   4       85.96       84.28      6.29 o 
  -5   5   4       94.48      102.92      6.52 o 
  -4   5   4     1068.67     1124.77     28.82 o 
  -3   5   4        0.01       -3.60      6.74 o 
  -2   5   4      351.86      371.90      8.17 o 
  -1   5   4       85.99       88.88      3.50 o 
   0   5   4        0.80        3.79      9.24 o 
   1   5   4        1.25       -0.87      4.93 o 
   2   5   4        7.73        6.38      3.26 o 
   3   5   4        9.86       16.05      4.42 o 
   4   5   4      349.04      356.17     10.87 o 
   5   5   4        0.32        6.40      8.26 o 
   6   5   4       97.98       97.45      6.52 o 
   7   5   4        0.23       -0.81      5.81 o 
   8   5   4       32.67       28.27      4.30 o 
  -8   6   4        5.70       12.68      3.37 o 
  -7   6   4       11.21        6.98      7.79 o 
  -6   6   4      386.47      407.80     11.92 o 
  -5   6   4      347.44      360.64     10.86 o 
  -4   6   4        4.11        1.63      9.65 o 
  -3   6   4      231.17      250.37      8.05 o 
  -2   6   4      646.79      704.72     18.90 o 
  -1   6   4     1193.09     1346.00     45.35 o 
   0   6   4      260.68      266.71     17.10 o 
   1   6   4      599.11      627.19     13.46 o 
   2   6   4      874.48      913.76     17.40 o 
   3   6   4      173.93      189.65      7.69 o 
   4   6   4      396.19      411.28     12.04 o 
   5   6   4      285.29      268.93      9.57 o 
   6   6   4      153.18      172.57      7.22 o 
   7   6   4       10.33       18.49      3.72 o 
   8   6   4       88.71       85.02      4.77 o 
  -8   7   4        6.59       12.91      3.14 o 
  -7   7   4       35.06       39.32      4.54 o 
  -6   7   4       83.02       75.32      6.17 o 
  -5   7   4      106.56      106.55      6.52 o 
  -4   7   4        1.22       -8.02      8.95 o 
  -3   7   4      408.76      437.91     12.86 o 
  -2   7   4        0.81        0.61      7.27 o 
  -1   7   4      366.01      374.72     10.87 o 
   0   7   4       15.37       12.24      3.11 o 
   1   7   4      194.97      199.59      5.91 o 
   2   7   4      546.32      558.72     12.09 o 
   3   7   4       31.27       44.67      5.70 o 
   4   7   4        3.00        2.91     10.70 o 
   5   7   4      452.85      451.24     12.05 o 
   6   7   4        2.83       -0.81      7.91 o 
   7   7   4      106.99      130.11      5.94 o 
  -7   8   4       36.34       36.65      4.07 o 
  -6   8   4        9.20       10.58      3.72 o 
  -5   8   4       30.09       31.87      5.35 o 
  -4   8   4       60.54       63.89      5.47 o 
  -3   8   4       10.16       11.05      4.65 o 
  -2   8   4      192.25      198.21      6.18 o 
  -1   8   4      347.85      351.37     10.16 o 
   0   8   4      165.85      164.21      7.28 o 
   1   8   4       72.66       58.55      4.98 o 
   2   8   4      142.87      142.16      5.68 o 
   3   8   4       33.07       37.34      5.93 o 
   4   8   4       34.29       26.29      5.58 o 
   5   8   4       45.15       52.13      5.58 o 
   6   8   4       63.06       69.02      5.12 o 
  -6   9   4        0.05        0.00      2.79 o 
  -5   9   4        0.59       -8.02      8.02 o 
  -4   9   4      103.04      106.66      6.52 o 
  -3   9   4       30.18        8.03     11.63 o 
  -2   9   4        0.27       -2.28      6.58 o 
  -1   9   4      210.29      227.07      9.91 o 
   0   9   4      428.46      408.00      8.78 o 
   1   9   4      203.98      180.97      6.43 o 
   2   9   4        4.85        3.68      6.51 o 
   3   9   4       61.31       66.22      6.28 o 
   4   9   4      125.07      135.47      7.11 o 
   5   9   4       67.45       69.84      4.89 o 
  -5  10   4       31.99       27.57      4.07 o 
  -4  10   4       27.60       25.82      4.42 o 
  -3  10   4       45.32       44.45      5.24 o 
  -2  10   4        0.78        3.61      6.16 o 
  -1  10   4        5.98        5.42      4.40 o 
   0  10   4      130.36      117.65      4.98 o 
   1  10   4        3.06        1.05      3.91 o 
   2  10   4      110.82      112.40      7.51 o 
   3  10   4        8.50        6.86      7.56 o 
   4  10   4        5.32        8.84      3.84 o 
  -3  11   4        0.19       -1.98      5.93 o 
  -2  11   4       64.04       53.43      3.33 o 
  -1  11   4       80.90       62.21      3.53 o 
   0  11   4        0.88       -2.56      5.00 o 
   1  11   4       45.08       33.65      2.96 o 
   2  11   4       35.86       26.95     11.46 o 
  -9   0   5      133.59      122.67      6.41 o 
  -7   0   5      290.91      262.43      8.52 o 
  -5   0   5      662.40      624.66     16.80 o 
  -3   0   5     7549.57     7654.32     59.72 o 
  -1   0   5     1361.39     1148.03     12.49 o 
   1   0   5      126.24       90.30      4.02 o 
   3   0   5      299.98      280.49      8.30 o 
   5   0   5     1165.68     1132.36     29.56 o 
   7   0   5      959.19      998.84     28.27 o 
   9   0   5       45.46       56.32      4.54 o 
 -10   1   5        1.63       -1.51      5.23 o 
  -9   1   5       94.67       94.43      6.40 o 
  -8   1   5      246.05      240.44      8.98 o 
  -7   1   5        0.02       -6.86      6.86 o 
  -6   1   5      435.83      363.08     11.00 o 
  -5   1   5     1176.51     1065.07     25.23 o 
  -4   1   5       91.74      109.48      4.43 o 
  -3   1   5      942.91     1057.40     20.15 o 
  -2   1   5     1528.73     1487.87     29.87 o 
  -1   1   5       12.89       14.76      3.32 o 
   0   1   5       39.57       31.68      7.74 o 
   1   1   5       70.48       64.39      2.30 o 
   2   1   5     3974.95     3804.55    270.52 o 
   3   1   5      161.10      146.00      5.25 o 
   4   1   5       59.62       73.09      4.89 o 
   5   1   5      300.21      286.83      8.17 o 
   6   1   5        0.63        6.16      6.16 o 
   7   1   5        2.32        4.65      7.44 o 
   8   1   5        0.40       -6.51      6.51 o 
   9   1   5        2.72        0.00      5.47 o 
 -10   2   5        0.06        0.47      4.77 o 
  -9   2   5       17.48       16.86      4.54 o 
  -8   2   5        2.37        6.28      3.60 o 
  -7   2   5      107.80       95.25      6.17 o 
  -6   2   5        1.37        0.70      3.02 o 
  -5   2   5      437.66      410.78     12.06 o 
  -4   2   5      647.05      524.83     15.05 o 
  -3   2   5     1264.11     1284.78     23.70 o 
  -2   2   5       46.06       46.40      2.17 o 
  -1   2   5      213.00      208.25     12.04 o 
   0   2   5      358.78      309.10      6.55 o 
   1   2   5     1851.16     2083.37     25.77 o 
   2   2   5        6.51        6.20      4.07 o 
   3   2   5       60.78       95.22      4.66 o 
   4   2   5      111.72      114.38      5.13 o 
   5   2   5      253.95      235.50      7.70 o 
   6   2   5       19.71       23.38      4.54 o 
   7   2   5      431.70      445.25     12.05 o 
   8   2   5      205.49      227.64      8.75 o 
   9   2   5       13.07       14.31      3.02 o 
  -9   3   5        2.09        7.09      3.60 o 
  -8   3   5      311.96      334.90     10.51 o 
  -7   3   5       26.00       33.38      4.54 o 
  -6   3   5     2391.54     2235.28     44.44 o 
  -5   3   5       26.57       24.78      3.95 o 
  -4   3   5       52.74       50.86      3.84 o 
  -3   3   5      284.13      309.24      9.23 o 
  -2   3   5      179.65      177.47      6.94 o 
  -1   3   5      923.94      871.51     13.24 o 
   0   3   5      122.48      101.88      2.93 o 
   1   3   5      606.69      607.99     13.06 o 
   2   3   5     6342.26     6410.94    320.50 o 
   3   3   5     1097.27     1185.40     26.87 o 
   4   3   5      480.70      496.34     15.58 o 
   5   3   5      252.97      251.12      8.17 o 
   6   3   5        3.99        0.00      7.33 o 
   7   3   5        7.47       17.21      3.60 o 
   8   3   5       19.06       28.03      4.42 o 
   9   3   5        7.01        9.42      2.67 o 
  -9   4   5        4.75        7.56      3.14 o 
  -8   4   5       24.24       31.75      4.19 o 
  -7   4   5        7.80       16.51      3.72 o 
  -6   4   5       25.16       27.22      5.12 o 
  -5   4   5       21.30       31.99      4.30 o 
  -4   4   5       23.55       21.29      3.72 o 
  -3   4   5      410.71      374.84     11.59 o 
  -2   4   5      757.62      900.95     23.09 o 
  -1   4   5     2032.80     2141.61     43.28 o 
   0   4   5       12.88       10.96      2.85 o 
   1   4   5        6.46        2.54      6.92 o 
   2   4   5       10.36       -4.62      4.62 o 
   3   4   5       43.87       45.50      4.89 o 
   4   4   5      115.81      109.95      6.41 o 
   5   4   5      620.58      711.58     21.23 o 
   6   4   5       39.43       40.14      4.65 o 
   7   4   5       74.79       79.50      6.05 o 
   8   4   5        1.35        5.93      5.93 o 
  -9   5   5        2.74        3.14      4.77 o 
  -8   5   5        6.34        6.05      4.54 o 
  -7   5   5        2.83       13.49      3.60 o 
  -6   5   5       19.00       11.98      4.65 o 
  -5   5   5      239.69      233.79      8.40 o 
  -4   5   5       59.89       65.40      5.12 o 
  -3   5   5       19.44       21.40      3.84 o 
  -2   5   5      365.36      420.72      8.76 o 
  -1   5   5      138.98      133.63      4.03 o 
   0   5   5      273.60      332.43      7.34 o 
   1   5   5        0.59        3.71      4.41 o 
   2   5   5       89.16      102.43      5.06 o 
   3   5   5     1059.62     1134.59     31.76 o 
   4   5   5        3.26       -0.93      8.84 o 
   5   5   5      201.42      211.27      8.63 o 
   6   5   5      317.58      314.36     10.39 o 
   7   5   5        0.18       -5.47      7.91 o 
   8   5   5       77.98       83.48      5.01 o 
  -8   6   5        0.68        4.53      5.81 o 
  -7   6   5       60.86       65.05      5.94 o 
  -6   6   5        0.14        0.00      6.51 o 
  -5   6   5      469.55      469.00     14.74 o 
  -4   6   5      187.85      195.51      8.39 o 
  -3   6   5      447.38      501.44     14.63 o 
  -2   6   5       78.17       82.88      4.27 o 
  -1   6   5     1015.09     1135.16     31.10 o 
   0   6   5       49.53       44.82      3.31 o 
   1   6   5       30.75       33.06      3.54 o 
   2   6   5        2.49        0.73      5.84 o 
   3   6   5      960.37     1040.39     27.92 o 
   4   6   5       21.40       19.19      5.70 o 
   5   6   5      135.92      125.58      7.80 o 
   6   6   5        3.71       -0.93      6.98 o 
   7   6   5       67.86       68.56      5.35 o 
  -8   7   5       11.87       14.19      2.91 o 
  -7   7   5        0.09       -3.60      6.63 o 
  -6   7   5        0.85        3.49      6.98 o 
  -5   7   5      393.92      382.13     11.22 o 
  -4   7   5       21.59        7.33     10.00 o 
  -3   7   5       52.93       47.71      6.17 o 
  -2   7   5       55.06       52.44      4.43 o 
  -1   7   5      225.50      230.47      6.23 o 
   0   7   5      520.38      514.98     10.94 o 
   1   7   5       86.43       83.56      4.82 o 
   2   7   5      155.66      159.96      5.74 o 
   3   7   5       10.44       -5.00     11.98 o 
   4   7   5        1.45       -9.88      9.88 o 
   5   7   5      119.24      119.73      6.41 o 
   6   7   5       28.38       24.08      4.54 o 
   7   7   5       25.53       34.43      3.61 o 
  -7   8   5       36.33       38.05      3.96 o 
  -6   8   5        0.25        0.70      6.63 o 
  -5   8   5        1.00       -7.79      7.79 o 
  -4   8   5       54.08       67.61      5.47 o 
  -3   8   5        1.10       -0.93      8.49 o 
  -2   8   5      263.23      282.16      6.89 o 
  -1   8   5       22.51       24.88      4.27 o 
   0   8   5        0.88       -5.67     11.51 o 
   1   8   5      144.35      153.28      6.02 o 
   2   8   5        8.10       11.90     16.22 o 
   3   8   5        0.74      -10.00     11.05 o 
   4   8   5       11.38        5.47      8.26 o 
   5   8   5       20.84       22.33      4.65 o 
   6   8   5      105.15      109.14      5.71 o 
  -6   9   5       50.13       48.18      4.31 o 
  -5   9   5       22.82       25.47      4.30 o 
  -4   9   5       28.86       28.27      5.70 o 
  -3   9   5        2.19        8.02      4.42 o 
  -2   9   5      529.65      514.55     11.62 o 
  -1   9   5        0.36       -7.19      7.19 o 
   0   9   5      110.01      104.97      5.00 o 
   1   9   5        1.11        3.48      7.06 o 
   2   9   5      209.16      195.22      6.02 o 
   3   9   5       26.95       22.92      6.17 o 
   4   9   5       13.50       15.00      4.54 o 
   5   9   5        0.68        3.95      3.37 o 
  -5  10   5        6.60        8.37      2.91 o 
  -4  10   5       29.81       26.29      4.30 o 
  -3  10   5       74.17       75.66      5.70 o 
  -2  10   5       85.09       75.69      8.27 o 
  -1  10   5        2.63        6.11      3.91 o 
   0  10   5       31.16       22.75      7.91 o 
   1  10   5       51.39       42.20      4.03 o 
   2  10   5        5.71       13.26      5.87 o 
   3  10   5        4.13        1.28      7.79 o 
   4  10   5      122.93      124.92      5.59 o 
  -3  11   5        1.94       -5.93      5.93 o 
  -2  11   5       51.44       44.35      3.07 o 
  -1  11   5        3.64        0.25      5.93 o 
   0  11   5        0.85       -4.78      4.78 o 
   1  11   5       41.83       28.65      3.90 o 
   2  11   5        8.25        6.76      2.48 o 
 -10   0   6       85.43       89.67      5.01 o 
  -8   0   6      505.12      500.94     15.57 o 
  -6   0   6      701.57      648.75     20.43 o 
  -4   0   6      469.90      455.52     13.60 o 
  -2   0   6     1209.23     1237.82     21.24 o 
   0   0   6     5559.88     5468.98     34.20 o 
   2   0   6     2783.92     2707.63     36.59 o 
   4   0   6        4.90        4.65      6.63 o 
   6   0   6       25.85       33.96      4.54 o 
   8   0   6       71.16       70.30      5.35 o 
 -10   1   6       13.38       17.68      2.91 o 
  -9   1   6       15.94       17.79      3.84 o 
  -8   1   6       86.17       69.96      6.40 o 
  -7   1   6       48.76       40.96      5.35 o 
  -6   1   6      222.72      227.93      7.58 o 
  -5   1   6      463.50      431.54     13.47 o 
  -4   1   6       97.64       90.03      4.43 o 
  -3   1   6       99.37      136.30      4.89 o 
  -2   1   6     1144.11     1045.26     35.55 o 
  -1   1   6      125.59      139.02      3.38 o 
   0   1   6      610.13      500.78      9.63 o 
   1   1   6      955.76      954.96     25.38 o 
   2   1   6       51.20       79.00      8.38 o 
   3   1   6      863.34      853.14     22.53 o 
   4   1   6       18.15       24.42      4.07 o 
   5   1   6      234.35      231.23      8.05 o 
   6   1   6      695.66      680.75     20.31 o 
   7   1   6       23.88       21.17      4.65 o 
   8   1   6       65.86       73.91      5.35 o 
   9   1   6       13.29        3.61      4.54 o 
 -10   2   6       14.02       16.28      2.68 o 
  -9   2   6        6.20        5.93      3.72 o 
  -8   2   6       99.49       97.80      6.29 o 
  -7   2   6      281.59      261.57      9.10 o 
  -6   2   6       84.74       80.79      5.47 o 
  -5   2   6     1072.31     1018.09     26.82 o 
  -4   2   6     1039.37     1085.30     25.07 o 
  -3   2   6      586.30      554.34     14.45 o 
  -2   2   6        1.69        0.77      3.26 o 
  -1   2   6      512.28      542.93     10.51 o 
   0   2   6     1109.06     1084.84     28.55 o 
   1   2   6     1917.37     1934.48     28.23 o 
   2   2   6        8.09        5.55      2.65 o 
   3   2   6     1419.14     1221.57     27.95 o 
   4   2   6       26.89       37.81      4.30 o 
   5   2   6      661.69      618.21     19.25 o 
   6   2   6      253.14      244.55      8.40 o 
   7   2   6       13.28        7.21      9.07 o 
   8   2   6      122.49      108.22      5.82 o 
  -9   3   6       33.22       38.39      4.77 o 
  -8   3   6       44.80       47.24      4.42 o 
  -7   3   6        4.90        4.65      7.44 o 
  -6   3   6      292.28      267.59      8.29 o 
  -5   3   6      229.28      217.82      7.00 o 
  -4   3   6      176.79      213.03      6.53 o 
  -3   3   6      933.13      968.13     23.15 o 
  -2   3   6      206.23      193.29     10.85 o 
  -1   3   6        1.62       -1.43      3.95 o 
   0   3   6      690.20      793.95     27.51 o 
   1   3   6     1269.06     1141.82     17.32 o 
   2   3   6        0.24        1.24      4.10 o 
   3   3   6      226.74      260.22      7.70 o 
   4   3   6       85.54       89.53      5.36 o 
   5   3   6      416.33      401.70     12.28 o 
   6   3   6        3.95       -3.72      3.72 o 
   7   3   6       96.33      109.68      6.17 o 
   8   3   6        6.54        3.37      6.63 o 
  -9   4   6       12.51        3.02      6.63 o 
  -8   4   6      392.39      380.80     10.76 o 
  -7   4   6        0.63        4.65      8.37 o 
  -6   4   6      266.53      262.34      8.75 o 
  -5   4   6      264.62      276.38      8.64 o 
  -4   4   6       11.12       12.91      3.37 o 
  -3   4   6      439.81      471.17     14.87 o 
  -2   4   6       67.23       72.31      3.15 o 
  -1   4   6      516.86      545.88     30.21 o 
   0   4   6     4246.04     4821.12    273.21 o 
   1   4   6      279.21      274.74     13.61 o 
   2   4   6     1753.74     1852.08     78.67 o 
   3   4   6      301.67      314.07      9.23 o 
   4   4   6        3.07       -8.60      8.60 o 
   5   4   6      117.36      100.74      6.75 o 
   6   4   6      173.09      169.70      7.46 o 
   7   4   6      163.56      177.38      7.34 o 
   8   4   6        0.29       -6.40      6.40 o 
  -9   5   6       17.99       20.12      2.91 o 
  -8   5   6       59.46       69.94      5.12 o 
  -7   5   6      185.66      186.75      8.16 o 
  -6   5   6        0.04       -6.63      7.56 o 
  -5   5   6      269.83      278.47      9.57 o 
  -4   5   6        0.39       -7.79      7.79 o 
  -3   5   6       59.77       62.26      4.89 o 
  -2   5   6     1420.82     1552.21     24.35 o 
  -1   5   6       21.93       24.86      3.12 o 
   0   5   6      138.55      139.18     11.25 o 
   1   5   6      591.86      602.59     13.15 o 
   2   5   6      496.82      499.82     29.40 o 
   3   5   6      342.67      340.95     10.52 o 
   4   5   6       23.32       30.01      4.65 o 
   5   5   6       38.60       28.85      5.00 o 
   6   5   6      169.89      172.26      8.27 o 
   7   5   6        0.15       -6.51      6.51 o 
   8   5   6       43.85       44.92      3.72 o 
  -8   6   6       29.03       35.83      3.61 o 
  -7   6   6        0.87        0.00      7.44 o 
  -6   6   6        3.05       -0.93      7.44 o 
  -5   6   6      388.41      383.97     12.04 o 
  -4   6   6      299.13      305.31      9.57 o 
  -3   6   6        1.70        4.07      7.33 o 
  -2   6   6      220.73      212.13      5.68 o 
  -1   6   6      630.58      686.40     15.06 o 
   0   6   6      322.34      319.76     17.93 o 
   1   6   6       57.65       51.68      3.71 o 
   2   6   6      169.78      195.73     15.68 o 
   3   6   6     1195.83     1336.53     37.46 o 
   4   6   6      207.95      214.32      8.98 o 
   5   6   6      155.38      162.66      7.81 o 
   6   6   6        0.19        0.00      7.44 o 
   7   6   6       18.24       17.56      3.61 o 
  -8   7   6       12.63       12.79      2.67 o 
  -7   7   6       24.53       25.82      4.19 o 
  -6   7   6       10.71       14.54      4.30 o 
  -5   7   6       39.24       39.67      4.65 o 
  -4   7   6        4.36        7.44      7.44 o 
  -3   7   6      475.53      517.38     15.80 o 
  -2   7   6       21.84       18.16      4.94 o 
  -1   7   6      330.36      310.61      9.87 o 
   0   7   6      124.83      134.49      5.37 o 
   1   7   6       30.49       36.21      5.99 o 
   2   7   6      592.72      596.19     32.00 o 
   3   7   6       70.62       81.01      7.22 o 
   4   7   6      101.82      112.71      7.80 o 
   5   7   6       80.95       96.74      6.17 o 
   6   7   6       31.29       38.74      4.07 o 
   7   7   6       18.91       26.06      3.14 o 
  -7   8   6        3.85        3.02      5.00 o 
  -6   8   6        0.04       -0.70      3.49 o 
  -5   8   6       51.29       59.81      5.00 o 
  -4   8   6       16.89       21.05      4.54 o 
  -3   8   6       55.00       53.41      5.70 o 
  -2   8   6      118.17      116.49      5.42 o 
  -1   8   6      125.63      119.79      5.31 o 
   0   8   6        9.07        6.76      7.83 o 
   1   8   6      245.27      248.35     12.48 o 
   2   8   6        0.36       10.90      4.01 o 
   3   8   6      109.12      106.44      7.92 o 
   4   8   6       18.40       17.45      4.42 o 
   5   8   6       39.94       31.06      5.00 o 
   6   8   6       28.40       28.15      3.96 o 
  -6   9   6       10.86       11.75      3.02 o 
  -5   9   6       68.91       75.54      5.47 o 
  -4   9   6        7.21        0.00      7.91 o 
  -3   9   6       44.29       49.45      5.24 o 
  -2   9   6       16.18       14.65      3.43 o 
  -1   9   6      119.73      119.12      5.10 o 
   0   9   6      202.71      200.77      5.89 o 
   1   9   6       29.81       30.03      3.95 o 
   2   9   6       25.09       31.64      3.41 o 
   3   9   6       33.23       34.67      5.00 o 
   4   9   6       44.33       45.03      4.77 o 
   5   9   6        2.45        1.51      3.37 o 
  -4  10   6       36.45       31.88      3.96 o 
  -3  10   6       27.28       32.92      4.07 o 
  -2  10   6       55.25       49.97      4.42 o 
  -1  10   6       61.69       53.79      3.93 o 
   0  10   6       35.03       30.42      3.43 o 
   1  10   6       39.92       33.77      3.66 o 
   2  10   6       58.97       50.39      3.55 o 
   3  10   6        0.13       -7.56      7.56 o 
  -2  11   6       50.70       41.18      2.96 o 
  -1  11   6        9.42       12.67      2.44 o 
   0  11   6       42.92       35.05      2.95 o 
   1  11   6       63.75       57.57      2.96 o 
  -9   0   7        6.60        7.44      3.72 o 
  -7   0   7       12.35       13.72      3.61 o 
  -5   0   7        7.39       17.68      3.95 o 
  -3   0   7      178.40      215.92      6.42 o 
  -1   0   7       33.97       43.47      2.14 o 
   1   0   7       29.75       31.78      2.20 o 
   3   0   7      285.73      272.75      8.64 o 
   5   0   7      146.41      147.97      6.87 o 
   7   0   7       27.67       32.22      5.35 o 
 -10   1   7        0.10        0.93      4.53 o 
  -9   1   7        1.96        3.72      3.72 o 
  -8   1   7       35.44       40.72      4.54 o 
  -7   1   7      324.60      321.05     10.16 o 
  -6   1   7       48.53       48.06      4.77 o 
  -5   1   7     2209.25     2231.62     40.82 o 
  -4   1   7       15.18       10.58      2.79 o 
  -3   1   7      130.93      126.69      4.66 o 
  -2   1   7       49.91       58.59      2.42 o 
  -1   1   7      256.41      264.85      5.61 o 
   0   1   7        2.07        9.00      3.78 o 
   1   1   7        3.10       10.74      1.95 o 
   2   1   7      742.41      719.95     32.09 o 
   3   1   7     2296.80     2239.53     39.15 o 
   4   1   7       59.90       62.03      4.54 o 
   5   1   7     1022.49     1033.64     27.36 o 
   6   1   7       47.54       50.26      5.70 o 
   7   1   7       74.16       60.64      6.29 o 
   8   1   7       28.99       26.76      3.96 o 
  -9   2   7        2.53        4.19      5.58 o 
  -8   2   7      210.89      199.29      8.05 o 
  -7   2   7       38.25       38.27      5.58 o 
  -6   2   7      187.68      164.26      6.65 o 
  -5   2   7        0.85       -4.88      7.09 o 
  -4   2   7      189.79      175.52      5.95 o 
  -3   2   7       64.24       69.61      3.96 o 
  -2   2   7     1241.19     1219.98     17.27 o 
  -1   2   7      156.89      161.85      3.63 o 
   0   2   7     2072.94     2054.15     37.80 o 
   1   2   7      145.58      168.55      7.11 o 
   2   2   7      247.17      253.02     13.49 o 
   3   2   7       48.36       52.71      4.65 o 
   4   2   7      212.06      202.59      8.05 o 
   5   2   7       73.81       77.75      6.29 o 
   6   2   7      212.28      210.13      8.51 o 
   7   2   7        8.21        6.98      7.79 o 
   8   2   7      160.26      169.02      6.99 o 
  -9   3   7        3.62       -1.86      6.98 o 
  -8   3   7       55.28       68.19      5.12 o 
  -7   3   7       49.60       33.86      4.65 o 
  -6   3   7       16.38        9.54      4.30 o 
  -5   3   7        1.66        0.81      6.05 o 
  -4   3   7      615.51      665.34     19.01 o 
  -3   3   7        8.18        4.54      3.37 o 
  -2   3   7       19.12       20.67      2.62 o 
  -1   3   7      177.61      178.27      7.23 o 
   0   3   7     1651.42     1790.22     22.24 o 
   1   3   7      137.96      145.68      3.95 o 
   2   3   7      110.23      100.68     10.95 o 
   3   3   7      330.93      392.51     12.50 o 
   4   3   7        8.41       21.28      4.30 o 
   5   3   7       12.53        1.86      8.26 o 
   6   3   7      113.34      105.62      6.64 o 
   7   3   7       82.51       79.98      5.82 o 
   8   3   7       33.16       32.34      3.96 o 
  -9   4   7        0.39       -5.58      5.58 o 
  -8   4   7      151.63      154.87      7.11 o 
  -7   4   7        0.48       -8.37      8.37 o 
  -6   4   7       24.89       17.10      4.54 o 
  -5   4   7       93.07       83.01      5.70 o 
  -4   4   7      430.53      419.93     12.40 o 
  -3   4   7      176.77      156.35      6.53 o 
  -2   4   7      478.43      500.00     10.76 o 
  -1   4   7       39.20       45.19      2.80 o 
   0   4   7     2025.25     2075.33     35.36 o 
   1   4   7     1465.51     1430.35     28.73 o 
   2   4   7        9.53       14.67      7.27 o 
   3   4   7      103.55      122.39      6.75 o 
   4   4   7      286.64      302.58     10.16 o 
   5   4   7       26.21       23.61      4.77 o 
   6   4   7      237.65      216.74      8.28 o 
   7   4   7       45.97       41.31      4.54 o 
   8   4   7      154.33      154.95      5.71 o 
  -9   5   7       21.81       21.40      3.14 o 
  -8   5   7        3.51        8.26      3.49 o 
  -7   5   7       13.06       17.56      4.42 o 
  -6   5   7        0.28        1.86      6.40 o 
  -5   5   7      604.49      604.69     18.05 o 
  -4   5   7      431.71      449.20     14.27 o 
  -3   5   7       87.52       81.15      5.36 o 
  -2   5   7       24.91       30.87      3.20 o 
  -1   5   7       53.05       62.53      3.60 o 
   0   5   7      217.23      205.04      7.99 o 
   1   5   7      249.27      229.13     19.08 o 
   2   5   7      110.70       99.76     13.28 o 
   3   5   7     1289.33     1391.27     37.87 o 
   4   5   7       64.53       79.84      6.87 o 
   5   5   7        7.00       11.86      4.88 o 
   6   5   7       14.02        5.12      4.30 o 
   7   5   7       11.13       14.89      3.84 o 
  -8   6   7        1.35       -1.74      5.70 o 
  -7   6   7       31.40       24.89      4.65 o 
  -6   6   7       23.72       26.75      4.65 o 
  -5   6   7        0.11       -1.86      7.44 o 
  -4   6   7      280.58      273.71      9.22 o 
  -3   6   7       92.10       98.03      6.17 o 
  -2   6   7      368.85      393.40      8.18 o 
  -1   6   7       14.86        9.11      3.13 o 
   0   6   7      107.83      108.86      4.99 o 
   1   6   7       56.19       51.45      3.96 o 
   2   6   7      108.13      102.42     10.13 o 
   3   6   7       65.37       68.32      6.98 o 
   4   6   7        6.41       14.88      5.00 o 
   5   6   7        2.21        0.00      9.30 o 
   6   6   7       35.23       37.34      5.24 o 
   7   6   7       17.37       13.14      3.49 o 
  -7   7   7       27.25       31.29      3.84 o 
  -6   7   7        0.14       -6.63      6.63 o 
  -5   7   7       59.66       57.72      5.47 o 
  -4   7   7        0.81        0.93      8.60 o 
  -3   7   7      154.71      192.26      8.62 o 
  -2   7   7       23.62       32.06      4.17 o 
  -1   7   7      801.39      783.21     16.00 o 
   0   7   7      107.69      111.17      6.06 o 
   1   7   7      222.97      234.24      6.80 o 
   2   7   7       48.46       52.94      4.24 o 
   3   7   7      207.54      227.61      9.21 o 
   4   7   7      105.85      108.06      7.57 o 
   5   7   7        1.39       -8.95      8.95 o 
   6   7   7       15.46       11.86      3.61 o 
  -7   8   7       16.87       15.93      3.26 o 
  -6   8   7        1.75        4.77      3.37 o 
  -5   8   7        1.12        2.44      6.51 o 
  -4   8   7       85.46       85.91      6.29 o 
  -3   8   7       33.43       38.74      4.77 o 
  -2   8   7      294.59      310.50      7.38 o 
  -1   8   7       36.82       34.93      4.32 o 
   0   8   7      285.58      265.90      6.85 o 
   1   8   7       37.45       28.60      4.15 o 
   2   8   7        1.64        3.53      6.01 o 
   3   8   7        6.79        1.86      9.30 o 
   4   8   7      114.29      107.62      7.22 o 
   5   8   7       10.09       12.44      3.72 o 
  -6   9   7        8.21        4.65      5.12 o 
  -5   9   7       32.61       36.06      4.42 o 
  -4   9   7        7.73        9.65      3.72 o 
  -3   9   7       55.33       66.33      5.82 o 
  -2   9   7       63.54       60.43      4.24 o 
  -1   9   7       12.14        3.10      7.10 o 
   0   9   7       11.49       17.73      5.76 o 
   1   9   7       38.26       39.16      5.00 o 
   2   9   7       56.56       54.11      4.32 o 
   3   9   7       29.08       32.11      5.23 o 
   4   9   7       24.32       20.24      4.19 o 
  -4  10   7       76.77       72.19      4.66 o 
  -3  10   7       32.21       28.74      4.30 o 
  -2  10   7       10.81       10.95      3.84 o 
  -1  10   7       89.87       73.69      4.13 o 
   0  10   7       12.24        8.13      3.13 o 
   1  10   7       31.22       33.96      3.25 o 
   2  10   7       83.37       75.22      3.96 o 
   3  10   7        8.70        4.42      6.86 o 
  -8   0   8        5.13       -6.16      8.02 o 
  -6   0   8       85.65       86.73      5.94 o 
  -4   0   8      677.76      569.21     17.16 o 
  -2   0   8     1173.38     1146.02     24.81 o 
   0   0   8      636.31      697.74     37.11 o 
   2   0   8        1.35        4.07      2.33 o 
   4   0   8      815.37      790.65     23.76 o 
   6   0   8      391.06      408.18     12.39 o 
   8   0   8       54.33       64.82      4.54 o 
  -9   1   8        5.07       -2.09      6.86 o 
  -8   1   8       19.21       16.75      4.42 o 
  -7   1   8      152.42      132.83      7.46 o 
  -6   1   8       54.24       58.18      5.00 o 
  -5   1   8        3.23        9.42      3.60 o 
  -4   1   8      140.91      153.71      6.18 o 
  -3   1   8        6.18        8.61      3.26 o 
  -2   1   8     1049.42      994.92     16.20 o 
  -1   1   8      528.73      441.95      9.54 o 
   0   1   8      500.88      468.07     11.20 o 
   1   1   8      338.76      283.74      9.59 o 
   2   1   8       37.41       31.35      2.73 o 
   3   1   8      131.41      133.98      6.41 o 
   4   1   8      473.75      469.16     13.70 o 
   5   1   8       21.67       16.75      4.65 o 
   6   1   8      596.21      608.56     18.05 o 
   7   1   8       83.54       71.48      5.70 o 
   8   1   8        6.53        8.84      3.26 o 
  -9   2   8       17.97       20.12      3.26 o 
  -8   2   8       16.45       13.61      4.30 o 
  -7   2   8      765.56      737.61     21.73 o 
  -6   2   8      258.51      244.35      8.63 o 
  -5   2   8      499.73      482.60     14.52 o 
  -4   2   8      183.74      184.35      6.53 o 
  -3   2   8      300.52      320.38      9.81 o 
  -2   2   8       21.89       25.77      4.25 o 
  -1   2   8      789.57      840.18     15.16 o 
   0   2   8      116.59      113.28      3.45 o 
   1   2   8     2326.71     2376.36     96.81 o 
   2   2   8        1.63        9.23      2.22 o 
   3   2   8     2134.61     2242.39     43.04 o 
   4   2   8      788.44      739.90     21.28 o 
   5   2   8        4.14       -9.42      9.42 o 
   6   2   8        7.45        4.65      3.72 o 
   7   2   8       32.46       35.25      4.65 o 
   8   2   8        2.76        4.65      2.56 o 
  -9   3   8       31.40       35.48      4.19 o 
  -8   3   8       17.63        1.63      8.14 o 
  -7   3   8        4.16        0.93      8.37 o 
  -6   3   8        2.06        0.93      3.49 o 
  -5   3   8       41.37       52.82      4.77 o 
  -4   3   8       45.36       52.24      4.89 o 
  -3   3   8      167.50      173.12      6.41 o 
  -2   3   8      122.36      133.48      3.91 o 
  -1   3   8      636.96      689.42     28.84 o 
   0   3   8        6.86        1.91      4.25 o 
   1   3   8       21.34       16.74      2.68 o 
   2   3   8      226.14      236.87     10.09 o 
   3   3   8       32.26       34.55      4.77 o 
   4   3   8      226.68      223.37      9.21 o 
   5   3   8       31.76       32.46      4.77 o 
   6   3   8        1.47       -0.93      8.14 o 
   7   3   8      276.51      269.92      8.76 o 
   8   3   8        0.03       -0.93      5.00 o 
  -9   4   8       26.36       31.87      3.61 o 
  -8   4   8       68.88       69.84      5.24 o 
  -7   4   8      112.46      104.93      6.29 o 
  -6   4   8      121.02      127.18      7.22 o 
  -5   4   8        2.80        6.86      6.86 o 
  -4   4   8     1497.89     1453.04     35.86 o 
  -3   4   8      127.33      152.49      6.64 o 
  -2   4   8      437.22      454.81      9.70 o 
  -1   4   8      654.04      649.83     30.77 o 
   0   4   8       54.59       51.27      3.72 o 
   1   4   8      490.43      483.00     18.21 o 
   2   4   8       22.30       30.88      8.84 o 
   3   4   8       40.00       44.56      5.47 o 
   4   4   8      640.85      682.26     21.46 o 
   5   4   8       44.00       48.63      4.77 o 
   6   4   8       81.61       90.33      6.05 o 
   7   4   8       42.59       46.31      3.84 o 
  -8   5   8       25.00       23.96      3.84 o 
  -7   5   8        2.24       -2.56      7.56 o 
  -6   5   8        9.09        9.88      3.61 o 
  -5   5   8      216.70      241.40      8.98 o 
  -4   5   8      523.45      540.25     16.51 o 
  -3   5   8       88.09       84.64      5.82 o 
  -2   5   8     1613.07     1709.26     27.00 o 
  -1   5   8       30.02       21.08      3.43 o 
   0   5   8      234.55      242.13      8.52 o 
   1   5   8      262.19      247.41     16.22 o 
   2   5   8       84.64       75.57      4.28 o 
   3   5   8      321.10      332.49     10.86 o 
   4   5   8       65.66       72.16      6.87 o 
   5   5   8       38.64       44.91      5.70 o 
   6   5   8       96.89       95.60      6.17 o 
   7   5   8       31.30       26.52      3.72 o 
  -8   6   8        4.35        8.95      3.14 o 
  -7   6   8       12.73       11.75      4.42 o 
  -6   6   8       13.06       20.93      3.61 o 
  -5   6   8       68.03       70.99      5.70 o 
  -4   6   8       27.30       38.04      4.77 o 
  -3   6   8        2.93        0.93      8.26 o 
  -2   6   8        0.54        4.58      6.14 o 
  -1   6   8       87.91       85.68      4.60 o 
   0   6   8      506.17      496.09     10.42 o 
   1   6   8      129.69      121.32      4.95 o 
   2   6   8      228.29      214.87      6.26 o 
   3   6   8        6.70        8.14     10.23 o 
   4   6   8       10.49        3.84      9.65 o 
   5   6   8        6.98        2.56      9.54 o 
   6   6   8       20.83       23.03      3.84 o 
  -7   7   8        6.86        0.58      7.21 o 
  -6   7   8       46.00       60.74      5.59 o 
  -5   7   8       32.97       33.27      4.54 o 
  -4   7   8      214.11      226.00      8.63 o 
  -3   7   8       16.42       21.17      4.77 o 
  -2   7   8        2.26        6.46      4.68 o 
  -1   7   8      311.99      335.00      7.69 o 
   0   7   8        0.24        2.25     13.90 o 
   1   7   8       25.51       32.46      4.40 o 
   2   7   8      193.18      183.11      6.76 o 
   3   7   8      272.85      276.60      9.92 o 
   4   7   8       34.37       47.23      5.23 o 
   5   7   8       18.86       25.12      4.30 o 
   6   7   8        0.24       -1.86      5.23 o 
  -6   8   8        0.63        4.30      5.58 o 
  -5   8   8       39.75       39.09      4.65 o 
  -4   8   8       81.27       82.18      6.05 o 
  -3   8   8      253.80      242.00      9.22 o 
  -2   8   8        1.16       -5.81      5.81 o 
  -1   8   8       48.78       42.17      4.27 o 
   0   8   8      194.96      196.56      6.06 o 
   1   8   8      112.55      118.48      4.99 o 
   2   8   8       88.17       73.87      4.49 o 
   3   8   8        2.96        3.37      5.12 o 
   4   8   8       42.70       40.49      5.00 o 
   5   8   8       27.76       28.97      3.61 o 
  -5   9   8        1.86        0.00      3.37 o 
  -4   9   8        2.94        1.40      6.86 o 
  -3   9   8       18.82        6.16      7.68 o 
  -2   9   8        0.51        2.24      3.62 o 
  -1   9   8       99.43       89.43      6.11 o 
   0   9   8        5.18        2.08      3.16 o 
   1   9   8       58.34       54.87      3.99 o 
   2   9   8       28.17       27.67      3.29 o 
   3   9   8       19.01       23.61      4.42 o 
   4   9   8        0.46        2.91      3.37 o 
  -4  10   8        0.26        1.74      4.88 o 
  -3  10   8       44.80       40.03      4.31 o 
  -2  10   8       13.42        2.91      5.21 o 
  -1  10   8      127.20      104.99      4.13 o 
   0  10   8        7.03        7.14      3.24 o 
   1  10   8        0.54       -0.80      4.77 o 
   2  10   8       39.45       41.11      2.93 o 
  -9   0   9      103.40      117.05      5.71 o 
  -7   0   9      617.68      566.17     15.83 o 
  -5   0   9        6.66       10.00      3.84 o 
  -3   0   9       97.94       96.78      4.89 o 
  -1   0   9       37.67       33.70      2.22 o 
   1   0   9     2404.14     2294.72     82.14 o 
   3   0   9      462.99      495.37     14.75 o 
   5   0   9      609.17      583.46     17.94 o 
   7   0   9       49.01       42.47      5.00 o 
  -9   1   9        3.89       -5.00      6.28 o 
  -8   1   9        4.65       -5.00      6.74 o 
  -7   1   9      114.66      117.27      6.52 o 
  -6   1   9      197.74      193.31      7.93 o 
  -5   1   9       33.62       29.66      4.65 o 
  -4   1   9      362.65      345.80     11.11 o 
  -3   1   9       30.51       35.25      3.72 o 
  -2   1   9        3.54        6.98      2.06 o 
  -1   1   9      231.57      257.62      5.78 o 
   0   1   9       83.95       66.54      3.21 o 
   1   1   9      851.86      787.13     42.13 o 
   2   1   9      102.77       93.64     10.36 o 
   3   1   9       18.49        6.98      8.61 o 
   4   1   9      285.90      285.30      9.11 o 
   5   1   9        2.46       -8.49      8.49 o 
   6   1   9      117.84      122.17      7.10 o 
   7   1   9       66.67       70.65      4.89 o 
   8   1   9        0.06       -1.28      4.42 o 
  -9   2   9        4.06        4.77      6.51 o 
  -8   2   9        0.67       -1.63      3.26 o 
  -7   2   9       50.04       47.71      5.47 o 
  -6   2   9        1.69       -5.23      7.09 o 
  -5   2   9       33.24       39.55      4.07 o 
  -4   2   9      121.72      112.87      5.82 o 
  -3   2   9       21.92       20.12      3.37 o 
  -2   2   9       48.65       48.07      3.55 o 
  -1   2   9       50.75       48.27      2.65 o 
   0   2   9       42.21       38.71      5.06 o 
   1   2   9       35.52       59.29      3.21 o 
   2   2   9       38.56       40.00      6.52 o 
   3   2   9      352.04      314.23      9.82 o 
   4   2   9      118.44      130.44      7.45 o 
   5   2   9       51.57       48.87      5.59 o 
   6   2   9        4.42        6.05      6.86 o 
   7   2   9       41.16       43.28      4.65 o 
  -9   3   9       14.66       13.03      3.26 o 
  -8   3   9       33.83       31.41      3.84 o 
  -7   3   9       82.85       81.02      5.35 o 
  -6   3   9      166.80      158.26      7.23 o 
  -5   3   9      195.41      173.72      7.69 o 
  -4   3   9     1615.47     1626.03     36.99 o 
  -3   3   9      480.71      538.21     16.28 o 
  -2   3   9      219.40      239.27      5.24 o 
  -1   3   9      153.59      142.15      7.87 o 
   0   3   9       88.13       94.54      5.18 o 
   1   3   9       11.25        5.47      5.64 o 
   2   3   9      977.26      860.50     73.58 o 
   3   3   9      182.67      186.17      7.69 o 
   4   3   9     1198.61     1226.82     35.68 o 
   5   3   9      103.05       91.40      6.52 o 
   6   3   9      266.01      267.73      8.29 o 
   7   3   9        4.70       10.35      3.02 o 
  -9   4   9       17.71       21.87      3.26 o 
  -8   4   9       16.60       18.14      3.49 o 
  -7   4   9        4.29        6.86      6.86 o 
  -6   4   9        3.79        6.28      6.28 o 
  -5   4   9       40.30       35.02      5.35 o 
  -4   4   9       40.84       46.42      5.12 o 
  -3   4   9      241.80      249.11      8.17 o 
  -2   4   9       52.30       50.64      3.38 o 
  -1   4   9      600.84      585.75     22.23 o 
   0   4   9       90.53      100.88      9.72 o 
   1   4   9       23.45       19.02      8.72 o 
   2   4   9        0.26       -2.52      5.38 o 
   3   4   9      212.11      210.96      8.63 o 
   4   4   9        6.69        1.98      8.72 o 
   5   4   9        8.41        1.74      4.54 o 
   6   4   9        0.74       -3.72      3.72 o 
   7   4   9       97.69       97.60      5.24 o 
  -8   5   9       30.05       29.55      4.19 o 
  -7   5   9      156.58      166.41      7.23 o 
  -6   5   9       95.39       81.03      6.29 o 
  -5   5   9        0.18        4.65      3.72 o 
  -4   5   9       50.37       50.27      5.59 o 
  -3   5   9       36.66       33.16      5.35 o 
  -2   5   9       96.45      100.14      4.41 o 
  -1   5   9      197.67      138.09     75.79 o 
   0   5   9      501.88      479.78     10.18 o 
   1   5   9      697.48      689.89     25.53 o 
   2   5   9      134.81      139.23      5.19 o 
   3   5   9        5.36        6.05      8.95 o 
   4   5   9        2.45        0.00      7.79 o 
   5   5   9       17.78       21.28      4.42 o 
   6   5   9        3.46        5.81      6.51 o 
   7   5   9       17.63       18.38      2.91 o 
  -8   6   9       10.53        8.02      3.26 o 
  -7   6   9       78.67       89.06      5.59 o 
  -6   6   9      114.21      121.47      5.82 o 
  -5   6   9       53.22       55.39      5.59 o 
  -4   6   9       14.49        3.84      9.65 o 
  -3   6   9      144.65      164.04      7.69 o 
  -2   6   9       73.40       71.57      4.95 o 
  -1   6   9      352.43      363.98     12.27 o 
   0   6   9      102.72      101.44      8.09 o 
   1   6   9     1397.15     1366.94     54.79 o 
   2   6   9      415.19      393.03     21.92 o 
   3   6   9       23.08       28.85      5.00 o 
   4   6   9        4.04        7.21      8.14 o 
   5   6   9       47.64       52.94      5.35 o 
   6   6   9       77.88       84.41      4.66 o 
  -7   7   9        7.51        9.19      3.26 o 
  -6   7   9       17.99       24.19      4.30 o 
  -5   7   9        0.37        3.37      4.30 o 
  -4   7   9      315.92      322.42     10.28 o 
  -3   7   9      124.77      120.20      7.69 o 
  -2   7   9       21.03       30.61      3.69 o 
  -1   7   9        2.80       -4.87     11.57 o 
   0   7   9        1.05        0.03      4.27 o 
   1   7   9        9.20       18.03      3.74 o 
   2   7   9        1.44        4.77      4.33 o 
   3   7   9        7.67        0.00     10.00 o 
   4   7   9      178.55      176.97      7.81 o 
   5   7   9        8.44       14.42      3.61 o 
  -6   8   9       10.77        5.35      5.81 o 
  -5   8   9       42.38       37.12      4.89 o 
  -4   8   9       57.99       61.45      5.70 o 
  -3   8   9       14.64       19.19      4.30 o 
  -2   8   9       38.44       41.72      5.29 o 
  -1   8   9        6.14       15.90      3.21 o 
   0   8   9        4.31       -4.07      6.37 o 
   1   8   9        4.14        6.65      6.22 o 
   2   8   9       63.95       64.34      4.37 o 
   3   8   9       40.31       48.63      5.93 o 
   4   8   9       10.82       -6.51      6.51 o 
  -5   9   9       11.50       13.14      3.26 o 
  -4   9   9       27.60       21.75      4.19 o 
  -3   9   9       54.63       59.82      5.47 o 
  -2   9   9       19.83       17.84      7.97 o 
  -1   9   9       41.62       31.94      3.41 o 
   0   9   9      136.04      124.19      4.74 o 
   1   9   9       10.45        5.75      5.79 o 
   2   9   9      161.17      152.30      6.64 o 
   3   9   9        9.11        6.86      3.72 o 
  -3  10   9       29.05       25.94      3.61 o 
  -2  10   9        3.25       -1.79      4.66 o 
  -1  10   9       86.81       83.05      3.55 o 
   0  10   9        0.50        3.25      4.08 o 
   1  10   9       19.97       17.62      2.45 o 
  -8   0  10        4.06        0.00      6.40 o 
  -6   0  10      722.50      647.99     19.96 o 
  -4   0  10      644.98      653.89     20.18 o 
  -2   0  10        2.60        7.91      2.67 o 
   0   0  10      531.93      565.02     12.59 o 
   2   0  10     1467.74     1479.73     35.03 o 
   4   0  10     1775.59     1977.66     44.52 o 
   6   0  10       18.37       20.94      4.07 o 
  -9   1  10       31.54       30.36      4.07 o 
  -8   1  10       53.42       49.34      4.77 o 
  -7   1  10      108.21      109.11      6.40 o 
  -6   1  10        4.36        8.14      3.60 o 
  -5   1  10       32.29       28.04      4.19 o 
  -4   1  10       27.32       32.22      3.95 o 
  -3   1  10       71.68       80.20      5.12 o 
  -2   1  10      194.23      215.76      4.93 o 
  -1   1  10      750.27      769.84     25.00 o 
   0   1  10      216.56      210.67      4.85 o 
   1   1  10      443.23      451.34      9.88 o 
   2   1  10      431.99      374.00     19.42 o 
   3   1  10      343.98      330.29     11.10 o 
   4   1  10      109.54      108.07      6.52 o 
   5   1  10       29.92       38.97      5.47 o 
   6   1  10       18.37       18.26      3.95 o 
   7   1  10       21.71       16.40      3.49 o 
  -9   2  10        0.04        0.58      4.88 o 
  -8   2  10       12.40       14.54      3.84 o 
  -7   2  10       20.21       24.31      4.54 o 
  -6   2  10        2.73       -6.40      9.07 o 
  -5   2  10       10.60       11.40      4.42 o 
  -4   2  10       64.14       65.76      4.89 o 
  -3   2  10      582.66      609.78     19.23 o 
  -2   2  10       15.10       12.30      2.56 o 
  -1   2  10       91.67       90.75      3.51 o 
   0   2  10      291.25      274.92     14.66 o 
   1   2  10        7.80        8.93      3.34 o 
   2   2  10      199.92      174.44      5.11 o 
   3   2  10      139.24      143.64      6.99 o 
   4   2  10      368.72      350.57     10.40 o 
   5   2  10      304.65      296.56      9.92 o 
   6   2  10        1.94       -2.33      6.16 o 
   7   2  10       65.09       74.38      4.42 o 
  -9   3  10      126.41      124.12      5.36 o 
  -8   3  10        9.04       12.21      2.91 o 
  -7   3  10       16.21       14.89      4.42 o 
  -6   3  10       18.06       11.98      4.65 o 
  -5   3  10        3.35        2.79      4.54 o 
  -4   3  10        9.79        7.79      4.30 o 
  -3   3  10      986.99     1044.29     31.36 o 
  -2   3  10      202.81      210.31      7.70 o 
  -1   3  10     1228.75     1225.86     22.01 o 
   0   3  10      156.40      149.32      4.74 o 
   1   3  10      578.28      597.56     16.77 o 
   2   3  10        1.30        1.57      3.67 o 
   3   3  10       89.78       90.69      6.40 o 
   4   3  10       10.63        9.42      4.77 o 
   5   3  10      189.71      192.47      7.81 o 
   6   3  10        1.24       -1.40      3.60 o 
   7   3  10       65.47       69.03      4.42 o 
  -8   4  10        2.36        2.56      5.12 o 
  -7   4  10        0.03       -0.81      7.44 o 
  -6   4  10      145.53      145.63      7.34 o 
  -5   4  10       21.85       21.75      4.77 o 
  -4   4  10      167.01      165.96      7.46 o 
  -3   4  10       28.49       35.01      5.23 o 
  -2   4  10       54.99       52.44      3.77 o 
  -1   4  10      118.60      118.04      6.99 o 
   0   4  10        9.75        9.44      4.48 o 
   1   4  10        0.99        1.14      3.66 o 
   2   4  10       21.66       26.90      2.82 o 
   3   4  10      282.19      279.43      9.34 o 
   4   4  10      148.35      156.12      7.46 o 
   5   4  10      114.12      116.11      6.52 o 
   6   4  10       21.91       30.13      3.84 o 
  -8   5  10       28.78       33.85      3.72 o 
  -7   5  10        3.66       -4.54      6.74 o 
  -6   5  10        6.09        6.16      6.98 o 
  -5   5  10       50.31       47.47      5.70 o 
  -4   5  10       93.94       91.16      6.75 o 
  -3   5  10       29.93       28.03      4.65 o 
  -2   5  10        0.36        6.66      6.01 o 
  -1   5  10      171.49      171.72      5.64 o 
   0   5  10      500.87      533.72     32.31 o 
   1   5  10      112.95       93.26      9.26 o 
   2   5  10       33.23       41.90      5.64 o 
   3   5  10       47.64       33.51      5.93 o 
   4   5  10       65.47       68.08      6.40 o 
   5   5  10       23.67       27.80      4.42 o 
   6   5  10        4.05       -4.30      5.93 o 
  -7   6  10       32.99       44.44      4.42 o 
  -6   6  10       82.51       87.66      6.29 o 
  -5   6  10        5.56        4.54      7.21 o 
  -4   6  10      369.04      390.19     10.63 o 
  -3   6  10      249.95      265.77      9.68 o 
  -2   6  10       30.18       18.24      7.74 o 
  -1   6  10        3.29        0.11      6.09 o 
   0   6  10      182.68      171.22      7.11 o 
   1   6  10      163.70      140.26     10.55 o 
   2   6  10       51.64       53.51      5.59 o 
   3   6  10       19.42       24.31      4.65 o 
   4   6  10       54.49       55.04      5.70 o 
   5   6  10       14.90       19.66      3.72 o 
  -7   7  10       18.23       15.94      3.14 o 
  -6   7  10        0.73        5.00      5.00 o 
  -5   7  10        0.40        6.28      6.28 o 
  -4   7  10        1.74        4.42      4.42 o 
  -3   7  10      111.90      101.90      6.52 o 
  -2   7  10        1.18        0.77      4.01 o 
  -1   7  10      139.59      169.20      8.91 o 
   0   7  10      125.94      114.97      7.28 o 
   1   7  10        4.44       -0.48      6.89 o 
   2   7  10       64.62       47.39      4.02 o 
   3   7  10        9.96       13.84      4.07 o 
   4   7  10        5.26       -0.70      7.33 o 
   5   7  10       29.79       37.69      3.26 o 
  -6   8  10       24.72       21.06      3.14 o 
  -5   8  10        8.78       13.02      2.91 o 
  -4   8  10        7.62       -2.91      7.21 o 
  -3   8  10        8.46        4.77      8.72 o 
  -2   8  10       11.87        8.30      6.21 o 
  -1   8  10       39.77       39.35      3.86 o 
   0   8  10      146.33      134.67      4.99 o 
   1   8  10       83.70       78.40      4.26 o 
   2   8  10       51.03       40.95      3.33 o 
   3   8  10       47.03       40.96      5.00 o 
   4   8  10        4.93        9.54      2.91 o 
  -4   9  10        9.47        5.00      6.05 o 
  -3   9  10       59.21       49.58      4.77 o 
  -2   9  10       49.11       43.54      3.21 o 
  -1   9  10        1.78        3.24      3.36 o 
   0   9  10       77.25       79.01      3.89 o 
   1   9  10        8.45        4.96      3.22 o 
   2   9  10       33.21       38.73      3.26 o 
  -9   0  11       17.17       20.94      3.02 o 
  -7   0  11        0.91        2.67      6.28 o 
  -5   0  11        9.88        5.47      7.33 o 
  -3   0  11      554.57      534.89     16.99 o 
  -1   0  11      551.35      514.07     14.01 o 
   1   0  11        5.92        3.34      4.78 o 
   3   0  11        1.04        7.33      7.33 o 
   5   0  11        5.80       -7.79      7.79 o 
   7   0  11       38.58       47.71      3.84 o 
  -9   1  11       16.58       15.47      3.02 o 
  -8   1  11        1.41       -6.63      6.63 o 
  -7   1  11        3.57        0.93      6.28 o 
  -6   1  11      301.30      314.64      9.34 o 
  -5   1  11      128.56      128.24      7.34 o 
  -4   1  11      269.78      285.36      8.75 o 
  -3   1  11      537.39      566.03     18.04 o 
  -2   1  11      143.44      157.53      4.86 o 
  -1   1  11       64.16       55.48      3.35 o 
   0   1  11      176.94      177.98     13.81 o 
   1   1  11      159.21      143.53      4.84 o 
   2   1  11      295.48      278.27     22.59 o 
   3   1  11      505.64      494.17     14.87 o 
   4   1  11      135.20      136.06      7.57 o 
   5   1  11      212.91      203.61      7.70 o 
   6   1  11        6.17       -3.49      6.98 o 
   7   1  11       50.95       61.45      3.72 o 
  -9   2  11        0.29        2.79      4.65 o 
  -8   2  11       18.77       26.98      4.30 o 
  -7   2  11       10.44       14.89      3.49 o 
  -6   2  11      171.05      155.47      7.46 o 
  -5   2  11       20.80       26.29      4.65 o 
  -4   2  11       33.02       34.20      4.54 o 
  -3   2  11      501.95      532.79     16.04 o 
  -2   2  11       54.53       64.59      3.63 o 
  -1   2  11      146.43      144.61      4.63 o 
   0   2  11      359.40      339.81     16.01 o 
   1   2  11       28.93       31.36      4.07 o 
   2   2  11      696.99      685.13     46.84 o 
   3   2  11       98.64       93.50      6.52 o 
   4   2  11       27.18       32.92      4.65 o 
   5   2  11        8.71       -2.44      6.63 o 
   6   2  11       36.61       30.60      3.96 o 
   7   2  11        2.46        3.84      4.30 o 
  -8   3  11        7.68        7.21      3.26 o 
  -7   3  11        3.53        5.00      7.56 o 
  -6   3  11      123.38      118.80      7.45 o 
  -5   3  11       98.37       91.75      5.71 o 
  -4   3  11       57.46       59.46      5.59 o 
  -3   3  11      385.90      393.48     11.46 o 
  -2   3  11       28.86       37.75      3.24 o 
  -1   3  11       29.68       37.37      3.45 o 
   0   3  11        2.35       -6.67      9.54 o 
   1   3  11      583.01      527.58     35.16 o 
   2   3  11      451.82      411.66     32.29 o 
   3   3  11        9.38       -7.56      7.56 o 
   4   3  11       33.22       34.20      4.65 o 
   5   3  11       55.85       52.25      5.59 o 
   6   3  11        3.39        3.02      3.60 o 
  -8   4  11        9.45       12.44      3.37 o 
  -7   4  11        9.71       14.65      3.84 o 
  -6   4  11        4.94        5.35      3.60 o 
  -5   4  11        5.06        7.67      3.84 o 
  -4   4  11      139.36      140.96      7.57 o 
  -3   4  11       36.10       35.13      4.65 o 
  -2   4  11       92.03       98.16      4.74 o 
  -1   4  11      409.40      419.51      9.03 o 
   0   4  11      342.36      324.43     14.31 o 
   1   4  11        8.67        3.04      3.70 o 
   2   4  11       28.78       26.84     12.80 o 
   3   4  11        7.16        5.70      7.56 o 
   4   4  11      266.65      246.24      8.87 o 
   5   4  11       16.99        7.21      7.21 o 
   6   4  11       25.96       32.69      3.72 o 
  -8   5  11        4.74        4.88      2.67 o 
  -7   5  11        2.50       -6.74      6.74 o 
  -6   5  11        0.19       -4.88      6.51 o 
  -5   5  11      143.55      156.35      7.34 o 
  -4   5  11        3.41        4.77      6.63 o 
  -3   5  11      443.60      466.37     14.39 o 
  -2   5  11      404.74      411.82      8.35 o 
  -1   5  11      297.21      309.66     11.27 o 
   0   5  11      379.16      370.24      7.97 o 
   1   5  11        9.89        4.38      3.84 o 
   2   5  11       17.28       16.55      4.94 o 
   3   5  11       22.26       35.59      5.58 o 
   4   5  11       24.43       21.87      4.89 o 
   5   5  11      200.84      206.33      7.58 o 
   6   5  11        4.14       -1.63      5.47 o 
  -7   6  11        5.80        3.72      5.81 o 
  -6   6  11        2.08       -6.28      6.28 o 
  -5   6  11        0.16        0.00      7.44 o 
  -4   6  11       11.13        9.89      4.42 o 
  -3   6  11       46.99       42.35      5.70 o 
  -2   6  11       11.42       11.03      8.49 o 
  -1   6  11        1.13       -1.19     12.21 o 
   0   6  11      127.57      139.14      4.94 o 
   1   6  11       90.30       75.91     10.48 o 
   2   6  11        1.31        3.59      5.14 o 
   3   6  11       51.57       44.80      5.93 o 
   4   6  11        1.32       -5.58      6.28 o 
   5   6  11       22.48       22.45      3.49 o 
  -6   7  11       68.94       63.33      4.31 o 
  -5   7  11        2.08        2.67      3.37 o 
  -4   7  11       21.58       21.17      4.65 o 
  -3   7  11        0.11       -2.56      7.67 o 
  -2   7  11        1.95        7.83      2.76 o 
  -1   7  11       79.29       86.76      5.94 o 
   0   7  11      114.08      103.77      4.66 o 
   1   7  11      272.51      259.15      9.34 o 
   2   7  11       35.05       43.99      3.57 o 
   3   7  11       33.12       37.46      4.89 o 
   4   7  11       35.09       38.28      3.72 o 
  -5   8  11      123.59      116.53      5.48 o 
  -4   8  11        2.87        4.88      3.02 o 
  -3   8  11        0.02       -0.70      6.28 o 
  -2   8  11       25.88       34.27      3.41 o 
  -1   8  11        7.86        4.65      5.25 o 
   0   8  11      106.88      117.19      4.69 o 
   1   8  11       12.17        7.84      4.54 o 
   2   8  11       57.38       55.09      5.59 o 
   3   8  11       64.10       65.42      4.54 o 
  -3   9  11       29.17       26.64      3.49 o 
  -2   9  11       25.39       23.74      2.97 o 
  -1   9  11        4.33        4.35      2.89 o 
   0   9  11       10.67        6.81      3.22 o 
   1   9  11        3.58        5.62      2.60 o 
  -8   0  12       20.05       20.70      3.37 o 
  -6   0  12      145.17      144.47      7.46 o 
  -4   0  12      312.12      317.04     10.28 o 
  -2   0  12      267.66      241.01      8.40 o 
   0   0  12       98.87       88.41      4.12 o 
   2   0  12        7.33        9.19      4.54 o 
   4   0  12       55.34       62.60      5.47 o 
   6   0  12      121.74      138.17      5.83 o 
  -8   1  12       59.64       68.43      4.66 o 
  -7   1  12       35.58       36.30      5.00 o 
  -6   1  12       94.96      100.01      6.52 o 
  -5   1  12        0.28        2.91      7.67 o 
  -4   1  12        0.02        1.86      3.72 o 
  -3   1  12       30.68       30.13      5.35 o 
  -2   1  12      119.96      115.90      4.78 o 
  -1   1  12        1.30        1.69      2.38 o 
   0   1  12      492.15      484.63     15.45 o 
   1   1  12      424.32      383.49     34.91 o 
   2   1  12      810.01      819.80     25.16 o 
   3   1  12        7.27       -0.93      8.61 o 
   4   1  12        3.95        7.33      8.26 o 
   5   1  12        5.03       10.00      3.84 o 
   6   1  12       16.73        6.28      6.28 o 
  -8   2  12        0.05       -6.16      6.16 o 
  -7   2  12        3.86        2.44      7.33 o 
  -6   2  12       20.30       26.52      4.54 o 
  -5   2  12      508.02      516.17     15.34 o 
  -4   2  12        0.14        3.72      7.56 o 
  -3   2  12      648.50      658.10     20.06 o 
  -2   2  12       57.32       60.42      3.70 o 
  -1   2  12       67.94       72.49      4.77 o 
   0   2  12        8.85       13.36      2.71 o 
   1   2  12       46.46       53.87      3.78 o 
   2   2  12       68.30       61.53      4.24 o 
   3   2  12      279.83      273.93      9.57 o 
   4   2  12      147.97      166.26      8.04 o 
   5   2  12      221.03      227.35      8.17 o 
   6   2  12        9.71        5.35      3.26 o 
  -8   3  12        3.22        4.42      2.79 o 
  -7   3  12        8.53        9.88      3.84 o 
  -6   3  12        3.78        2.67      3.49 o 
  -5   3  12        0.14        0.93      6.63 o 
  -4   3  12       16.74        8.49      9.42 o 
  -3   3  12       11.03       13.96      4.65 o 
  -2   3  12        0.82       -4.12      5.23 o 
  -1   3  12        1.22       -2.36      6.74 o 
   0   3  12        7.89        3.71      3.34 o 
   1   3  12        1.05        0.66      4.38 o 
   2   3  12       41.52       32.31      3.72 o 
   3   3  12       75.34       88.34      6.63 o 
   4   3  12        0.21       -1.74      7.67 o 
   5   3  12        0.01        1.40      6.86 o 
   6   3  12        1.52        3.37      3.84 o 
  -8   4  12       14.69       20.59      2.79 o 
  -7   4  12       20.48       25.71      4.07 o 
  -6   4  12       13.17       11.40      4.07 o 
  -5   4  12        2.84        0.93      3.60 o 
  -4   4  12       27.40       31.17      4.77 o 
  -3   4  12      729.44      748.07     22.07 o 
  -2   4  12      467.55      462.59     18.14 o 
  -1   4  12      107.84      108.62      4.61 o 
   0   4  12       42.39       41.13      5.12 o 
   1   4  12       99.56       97.35      4.24 o 
   2   4  12        2.73       -3.67      6.22 o 
   3   4  12        8.91        6.28      8.14 o 
   4   4  12        6.03       11.05      3.95 o 
   5   4  12      121.01      107.53      5.48 o 
  -7   5  12        3.39        1.16      5.12 o 
  -6   5  12       12.65       12.91      3.61 o 
  -5   5  12        1.42        7.56      3.37 o 
  -4   5  12        7.00       -5.47     10.00 o 
  -3   5  12        2.93        1.86      4.77 o 
  -2   5  12      396.00      403.87     12.80 o 
  -1   5  12       51.48       52.02      3.99 o 
   0   5  12      159.20      169.65      9.44 o 
   1   5  12       39.83       36.47      3.25 o 
   2   5  12       17.34       17.91      3.17 o 
   3   5  12       20.82       14.07      4.19 o 
   4   5  12        1.25       -4.07      6.86 o 
   5   5  12       28.71       24.66      3.49 o 
  -6   6  12        1.02       -0.58      5.35 o 
  -5   6  12       17.29       21.98      3.61 o 
  -4   6  12        6.76        7.44      4.19 o 
  -3   6  12       96.25       98.04      6.29 o 
  -2   6  12        8.40        9.70      2.85 o 
  -1   6  12       38.56       44.06      4.42 o 
   0   6  12        1.37        3.42      3.30 o 
   1   6  12       15.16        4.59      9.01 o 
   2   6  12       20.30       10.79      3.63 o 
   3   6  12       12.05       17.21      4.30 o 
   4   6  12       18.03       21.75      3.26 o 
  -6   7  12       87.96       92.94      4.43 o 
  -5   7  12       47.21       41.08      4.07 o 
  -4   7  12       14.70       13.84      3.49 o 
  -3   7  12        1.64       -7.67      7.67 o 
  -2   7  12       53.55       59.58      8.61 o 
  -1   7  12       36.66       34.90      4.94 o 
   0   7  12       56.59       46.17      6.23 o 
   1   7  12       89.44       93.61      5.70 o 
   2   7  12      105.93      102.58      4.00 o 
   3   7  12       92.01       99.68      5.47 o 
  -4   8  12        0.05        3.02      2.56 o 
  -3   8  12       12.37       13.61      3.61 o 
  -2   8  12       15.60       11.08      8.14 o 
  -1   8  12        2.86        3.93      4.78 o 
   0   8  12       31.29       29.73      5.76 o 
   1   8  12       45.41       52.18      3.43 o 
   2   8  12      104.02       91.18      7.63 o 
  -1   9  12       32.14       27.46      3.43 o 
  -7   0  13       59.07       68.55      5.35 o 
  -5   0  13      134.82      130.12      6.64 o 
  -3   0  13       31.37       30.83      4.65 o 
  -1   0  13      286.57      286.70      6.70 o 
   1   0  13      830.68      775.04     47.80 o 
   3   0  13      450.44      471.69     13.92 o 
   5   0  13       43.90       51.08      4.54 o 
  -8   1  13        0.43        7.09      2.67 o 
  -7   1  13        1.06        5.23      6.74 o 
  -6   1  13        0.06        0.00      6.16 o 
  -5   1  13      532.82      516.35     16.04 o 
  -4   1  13        0.74       -9.42      9.42 o 
  -3   1  13       57.40       60.05      5.59 o 
  -2   1  13      357.13      376.89     14.37 o 
  -1   1  13        0.89       -5.43      5.43 o 
   0   1  13        4.82        3.30      2.88 o 
   1   1  13        6.99       13.11      2.91 o 
   2   1  13        8.89        6.51      4.65 o 
   3   1  13      190.50      189.09      8.28 o 
   4   1  13        9.60        4.07      8.14 o 
   5   1  13       18.54       22.22      3.84 o 
   6   1  13       69.36       75.56      3.73 o 
  -8   2  13       55.29       53.19      4.54 o 
  -7   2  13        2.45       -0.70      6.40 o 
  -6   2  13       18.69       14.31      4.19 o 
  -5   2  13        9.36        9.19      3.72 o 
  -4   2  13       55.87       57.72      5.70 o 
  -3   2  13       87.67       79.74      6.64 o 
  -2   2  13      115.93      123.27     10.02 o 
  -1   2  13       40.77       29.35     12.56 o 
   0   2  13      399.05      388.49     29.69 o 
   1   2  13      238.47      203.01     11.20 o 
   2   2  13        1.01        2.13      5.52 o 
   3   2  13       35.79       35.02      4.54 o 
   4   2  13        0.11       -1.63      6.28 o 
   5   2  13       33.70       23.38      4.19 o 
  -8   3  13        0.43        2.21      4.42 o 
  -7   3  13       14.58       14.89      3.26 o 
  -6   3  13        0.93        6.28      3.14 o 
  -5   3  13        3.59        6.28      3.60 o 
  -4   3  13       63.33       78.67      5.59 o 
  -3   3  13        3.85       -2.91      7.67 o 
  -2   3  13      167.39      167.28      6.12 o 
  -1   3  13        5.09       -3.27      5.30 o 
   0   3  13      103.82      118.30      5.24 o 
   1   3  13      332.64      307.05     26.22 o 
   2   3  13       57.00       50.64      4.89 o 
   3   3  13       37.12       35.25      5.12 o 
   4   3  13       70.02       70.07      5.12 o 
   5   3  13       46.05       43.05      3.72 o 
  -7   4  13       16.68       20.24      3.37 o 
  -6   4  13        3.07        5.70      2.91 o 
  -5   4  13       65.06       72.74      5.00 o 
  -4   4  13        7.11        3.60      3.60 o 
  -3   4  13      180.79      186.03      7.58 o 
  -2   4  13      311.57      328.46      7.39 o 
  -1   4  13       19.45       14.58      3.84 o 
   0   4  13      151.18      167.87     10.25 o 
   1   4  13       51.50       51.35      6.98 o 
   2   4  13        8.10        3.17      3.66 o 
   3   4  13       39.38       46.19      5.58 o 
   4   4  13        6.85        8.37      3.84 o 
   5   4  13       27.32       29.08      3.61 o 
  -7   5  13        2.83        5.00      5.47 o 
  -6   5  13       24.48       22.68      3.72 o 
  -5   5  13       57.44       51.67      5.24 o 
  -4   5  13       14.38        0.00      6.75 o 
  -3   5  13       11.10       16.16      4.54 o 
  -2   5  13        0.38        1.40      5.93 o 
  -1   5  13       26.57       25.89      3.52 o 
   0   5  13        2.79       -0.27      6.74 o 
   1   5  13        4.03        5.87      4.65 o 
   2   5  13       87.51       77.24      3.91 o 
   3   5  13       59.91       61.45      4.89 o 
   4   5  13       32.64       31.30      3.72 o 
  -6   6  13        0.06        3.37      3.84 o 
  -5   6  13        4.66       10.00      3.14 o 
  -4   6  13       17.14       23.26      3.61 o 
  -3   6  13       21.13       20.82      3.95 o 
  -2   6  13       23.08       15.32      2.96 o 
  -1   6  13       11.39       13.42      2.96 o 
   0   6  13       15.99       25.56      3.13 o 
   1   6  13      142.13      145.93      5.77 o 
   2   6  13        0.21       -3.22      4.55 o 
   3   6  13       23.73       31.17      3.37 o 
  -5   7  13       16.21       20.82      3.26 o 
  -4   7  13       43.23       47.13      4.07 o 
  -3   7  13        2.44        5.23      3.26 o 
  -2   7  13       71.48       75.17      7.39 o 
  -1   7  13       25.44       26.16      2.84 o 
   0   7  13        1.08       -0.43      3.02 o 
   1   7  13       12.40       13.34      2.54 o 
   2   7  13        9.16       -2.84      4.71 o 
  -3   8  13       42.44       46.20      3.72 o 
  -2   8  13       19.74       19.38      2.62 o 
  -1   8  13        1.24       -2.35      4.05 o 
   0   8  13       22.07       19.02      2.65 o 
   1   8  13       23.39       28.81      2.47 o 
  -6   0  14       45.41       40.84      4.77 o 
  -4   0  14      403.51      376.34     11.22 o 
  -2   0  14      787.45      814.09     24.91 o 
   0   0  14      199.21      197.32     17.55 o 
   2   0  14        2.80        4.42      6.16 o 
   4   0  14      114.40      108.09      6.17 o 
  -7   1  14       11.33        6.86      3.72 o 
  -6   1  14        4.16        5.47      3.84 o 
  -5   1  14       20.24       27.10      4.42 o 
  -4   1  14       70.87       59.59      5.59 o 
  -3   1  14       81.46       79.85      6.64 o 
  -2   1  14        0.67       -3.73      7.62 o 
  -1   1  14       24.00       26.00      3.37 o 
   0   1  14        1.17        1.81      5.64 o 
   1   1  14      160.11      146.86     11.19 o 
   2   1  14       32.58       32.57      4.42 o 
   3   1  14      103.30      115.16      6.52 o 
   4   1  14        8.89       14.65      3.37 o 
   5   1  14       23.41       21.05      3.37 o 
  -7   2  14        3.57        4.19      2.91 o 
  -6   2  14        4.53       -2.91      6.63 o 
  -5   2  14       70.35       80.08      5.94 o 
  -4   2  14       21.25       22.91      4.54 o 
  -3   2  14        0.37        3.72      5.70 o 
  -2   2  14       75.28       74.87      4.32 o 
  -1   2  14      301.26      296.52     25.57 o 
   0   2  14      211.88      190.10     18.02 o 
   1   2  14       48.36       46.83      4.54 o 
   2   2  14        5.61       -1.10      5.36 o 
   3   2  14       41.78       40.95      4.77 o 
   4   2  14        5.27        0.00      6.28 o 
   5   2  14        0.76       -4.42      4.42 o 
  -7   3  14       21.27       28.15      3.72 o 
  -6   3  14       25.56       19.19      4.07 o 
  -5   3  14      224.00      228.27      8.87 o 
  -4   3  14        1.20        5.35      7.09 o 
  -3   3  14       25.94       23.15      4.65 o 
  -2   3  14       11.87       18.77      3.29 o 
  -1   3  14      380.89      383.41     28.93 o 
   0   3  14       65.04       63.55      3.95 o 
   1   3  14       46.58       53.12      3.78 o 
   2   3  14       10.97        8.72      4.59 o 
   3   3  14      192.03      184.46      7.35 o 
   4   3  14        9.86        1.16      5.12 o 
  -7   4  14        3.38        1.74      4.88 o 
  -6   4  14        1.63        3.60      4.77 o 
  -5   4  14        7.29        4.42      5.93 o 
  -4   4  14       72.36       82.87      5.82 o 
  -3   4  14        1.26        0.93      7.09 o 
  -2   4  14      177.17      209.49      6.59 o 
  -1   4  14       88.08       81.40      4.16 o 
   0   4  14        8.98        7.25      3.20 o 
   1   4  14        0.52        2.89      3.08 o 
   2   4  14        7.41        6.51      4.19 o 
   3   4  14        2.22       -1.28      6.63 o 
   4   4  14       26.61       31.29      3.37 o 
  -6   5  14        1.51        6.40      2.44 o 
  -5   5  14       10.49       12.56      3.14 o 
  -4   5  14       71.45       69.96      5.12 o 
  -3   5  14       67.69       69.02      5.59 o 
  -2   5  14      120.43      126.02      4.69 o 
  -1   5  14        0.24        2.89      7.56 o 
   0   5  14       15.27       13.56      2.88 o 
   1   5  14        3.13        2.96      3.12 o 
   2   5  14        0.47       -0.31      4.19 o 
   3   5  14        0.04        3.26      2.79 o 
  -5   6  14        0.77        3.49      5.00 o 
  -4   6  14       83.75      100.60      5.47 o 
  -3   6  14        1.94        5.47      3.37 o 
  -2   6  14      105.51       96.56      8.21 o 
  -1   6  14       56.01       55.63      3.58 o 
   0   6  14       10.96       15.76      2.68 o 
   1   6  14        8.56        6.81      5.70 o 
   2   6  14       64.43       66.26      4.37 o 
  -4   7  14       18.77       18.84      3.14 o 
  -3   7  14        5.72       -1.05      5.81 o 
  -2   7  14        0.16       -2.60      4.14 o 
  -1   7  14        4.68        3.53      4.38 o 
   0   7  14       13.07        8.36      2.48 o 
   1   7  14      103.94      112.92      8.39 o 
  -7   0  15       63.73       83.46      4.66 o 
  -5   0  15       19.42       19.66      3.95 o 
  -3   0  15       27.98       30.94      4.54 o 
  -1   0  15      138.50      143.61      8.45 o 
   1   0  15       40.20       39.79      3.04 o 
   3   0  15        0.29       -2.09      6.16 o 
  -7   1  15        4.59        0.47      5.47 o 
  -6   1  15       15.15       22.91      3.26 o 
  -5   1  15        2.47       -0.81      6.98 o 
  -4   1  15      327.58      323.78     10.40 o 
  -3   1  15       16.65       12.68      4.54 o 
  -2   1  15       32.25       36.81      5.47 o 
  -1   1  15      347.74      338.18      7.23 o 
   0   1  15        1.67        1.35      5.93 o 
   1   1  15        4.06        5.28      3.84 o 
   2   1  15        0.63        3.95      5.47 o 
   3   1  15       39.06       43.28      4.07 o 
   4   1  15       99.19       94.92      4.54 o 
  -7   2  15       47.55       37.01      3.72 o 
  -6   2  15       63.00       63.67      4.31 o 
  -5   2  15        2.79        4.42      3.72 o 
  -4   2  15       10.35        7.56      7.56 o 
  -3   2  15       11.95       23.84      3.49 o 
  -2   2  15       32.39       36.25      4.13 o 
  -1   2  15       28.85       29.80      3.49 o 
   0   2  15        7.93        4.87      5.63 o 
   1   2  15      106.77       88.06      6.52 o 
   2   2  15      129.46      129.89      6.76 o 
   3   2  15        1.69        3.26      5.81 o 
   4   2  15        9.13       18.96      3.37 o 
  -6   3  15        3.50        3.95      2.79 o 
  -5   3  15        0.42       -0.70      5.47 o 
  -4   3  15      182.87      195.39      7.93 o 
  -3   3  15       20.77       21.05      4.19 o 
  -2   3  15      162.54      164.69      6.18 o 
  -1   3  15        2.62        3.88      7.44 o 
   0   3  15        3.16        0.07      9.36 o 
   1   3  15        1.25       -0.35      2.80 o 
   2   3  15        0.18       -4.01      4.44 o 
   3   3  15        0.88        3.49      5.23 o 
   4   3  15       11.95       10.82      2.91 o 
  -6   4  15       11.35       10.93      2.79 o 
  -5   4  15        2.12        0.58      4.88 o 
  -4   4  15        4.46       -0.70      6.40 o 
  -3   4  15       30.79       26.41      4.65 o 
  -2   4  15       25.97       22.73      3.45 o 
  -1   4  15        2.68       -6.10      6.10 o 
   0   4  15        4.25        2.84      3.55 o 
   1   4  15       58.45       61.92      8.03 o 
   2   4  15       40.37       33.54      2.85 o 
   3   4  15       20.79       25.12      3.49 o 
  -5   5  15        4.08       -0.47      5.47 o 
  -4   5  15       15.30       21.17      3.61 o 
  -3   5  15       24.02       18.96      4.07 o 
  -2   5  15        7.34        9.93      2.51 o 
  -1   5  15       53.56       60.42     10.82 o 
   0   5  15        4.00        1.93      2.96 o 
   1   5  15        2.94       -0.87      6.51 o 
   2   5  15       18.62       13.50      3.08 o 
  -4   6  15        2.33        1.40      5.12 o 
  -3   6  15        2.55       -0.58      5.47 o 
  -2   6  15        1.74        2.83      2.91 o 
  -1   6  15       69.64       66.86      3.07 o 
   0   6  15        4.09        0.58      3.85 o 
   1   6  15       92.94       95.28      3.28 o 
  -6   0  16       11.03       -3.72      6.40 o 
  -4   0  16      126.50      133.73      6.76 o 
  -2   0  16       47.07       43.75      5.00 o 
   0   0  16       23.32       27.14      4.42 o 
   2   0  16       30.15       27.80      3.96 o 
  -6   1  16       16.71       18.14      3.14 o 
  -5   1  16        0.70       -5.81      5.81 o 
  -4   1  16      123.15      124.99      6.64 o 
  -3   1  16       28.89       31.99      4.77 o 
  -2   1  16       46.86       50.16      7.39 o 
  -1   1  16        2.15        5.93      3.13 o 
   0   1  16       82.45       69.41     12.57 o 
   1   1  16        7.35        4.96      5.93 o 
   2   1  16       44.03       42.35      4.54 o 
   3   1  16       15.20       12.33      3.02 o 
  -6   2  16       18.92       23.03      2.91 o 
  -5   2  16        0.65       -0.58      4.88 o 
  -4   2  16        3.85        2.79      3.49 o 
  -3   2  16       24.47       19.31      4.65 o 
  -2   2  16        2.06       -0.13      3.54 o 
  -1   2  16      174.94      198.99     24.13 o 
   0   2  16       12.37        8.64      3.36 o 
   1   2  16       19.78       23.96      4.48 o 
   2   2  16        0.95        1.61      2.71 o 
   3   2  16        0.17        0.93      5.23 o 
  -5   3  16        0.97        2.67      2.67 o 
  -4   3  16       14.39       13.03      3.26 o 
  -3   3  16        4.85        5.00      3.60 o 
  -2   3  16       54.82       43.41      3.70 o 
  -1   3  16       32.15       35.36      3.17 o 
   0   3  16        7.74        9.54      7.15 o 
   1   3  16       18.40       25.47     10.58 o 
   2   3  16       32.94       31.13      3.72 o 
  -5   4  16       21.37       16.52      3.26 o 
  -4   4  16       47.45       45.96      3.96 o 
  -3   4  16       92.48       93.74      5.12 o 
  -2   4  16       20.51       22.77      4.01 o 
  -1   4  16        6.78        5.99      2.38 o 
   0   4  16        2.00       -1.78      6.98 o 
   1   4  16       39.25       31.49      4.71 o 
   2   4  16       17.90       16.30      3.14 o 
  -4   5  16       49.97       46.20      3.61 o 
  -3   5  16       57.11       54.24      4.19 o 
  -2   5  16        0.43        0.32      2.15 o 
  -1   5  16       16.12       14.04      2.85 o 
   0   5  16       40.52       45.39      2.78 o 
   1   5  16       16.95       18.37      2.27 o 
  -5   0  17       10.97       13.03      3.02 o 
  -3   0  17        6.00        9.30      3.37 o 
  -1   0  17        2.34        0.00      4.36 o 
   1   0  17        3.59        0.25      4.77 o 
  -5   1  17        1.85        1.51      4.42 o 
  -4   1  17        3.47       -5.93      5.93 o 
  -3   1  17      119.77      120.22      5.94 o 
  -2   1  17       21.78       23.34      5.47 o 
  -1   1  17       80.07       79.57      3.87 o 
   0   1  17       78.67       86.43      3.70 o 
   1   1  17        1.60        3.26      4.05 o 
   2   1  17        0.17        0.93      4.77 o 
  -5   2  17        9.03       12.21      2.67 o 
  -4   2  17       35.21       31.06      3.37 o 
  -3   2  17       55.29       56.56      4.31 o 
  -2   2  17        5.50        9.52      2.30 o 
  -1   2  17       11.40        8.21      4.19 o 
   0   2  17       71.73       67.83      4.89 o 
   1   2  17        0.39        4.01      2.42 o 
   2   2  17       37.10       37.87      2.47 o 
  -4   3  17        2.30       -5.93      5.93 o 
  -3   3  17       14.20       16.75      3.37 o 
  -2   3  17        0.46       -1.30      4.13 o 
  -1   3  17        0.53        2.91      2.06 o 
   0   3  17       73.45       66.97      3.13 o 
   1   3  17        3.00        1.68      3.08 o 
  -3   4  17        0.08        3.84      4.77 o 
  -2   4  17        7.46        8.69      3.55 o 
  -1   4  17        0.14       -4.01      4.01 o 
   0   4  17        4.78        3.02      3.62 o 
  -4   0  18       53.14       48.19      3.49 o 
  -2   0  18       13.27       11.98      3.14 o 
   0   0  18       75.86       84.94      9.20 o 
  -3   1  18        1.63        1.98      4.30 o 
  -2   1  18        0.63        1.61      5.58 o 
  -1   1  18        5.23       -1.88      3.52 o 
   0   1  18        0.83        1.49      3.24 o 
  -3   2  18      109.87      103.23      4.89 o 
  -2   2  18       16.24       10.96      2.56 o 
  -1   2  18        0.15       -3.30      3.57 o 
   0   2  18        0.22       -0.47      2.25 o 
                                                 
